# Supplementary material for: Crystal structure of di-μ-chlorido-bis­[di­chlorido­bis­(methanol-κO)iridium(III)] dihydrate: a surprisingly simple chlorido­iridium(III) dinuclear complex with methanol ligands
Source: Acta Crystallogr E Crystallogr Commun. 2015 Apr 22;71(Pt 5):528–30. doi: 10.1107/S2056989015006672 (PMC4420101; doi:10.1107/S2056989015006672)
Supplement: Supplementary file 1 [file e-71-00528-sup1.cif]

##############################################################################
#                                                                            #
# This CIF contains the data in a paper accepted for publication in          #
# Acta Crystallographica Section E. It conforms to the requirements of       #
# Notes for Authors for Acta Crystallographica Section E, and has been       #
# peer reviewed under the auspices of the IUCr Commission on Journals.       #
#                                                                            #
# Full details of the Crystallographic Information File format               #
# are given in the paper "The Crystallographic Information File (CIF):       #
# a New Standard Archive File for Crystallography" by S. R. Hall, F. H.      #
# Allen and I. D. Brown [Acta Cryst. (1991), A47, 655-685].                  #
#                                                                            #
# The current version of the core CIF dictionary is obtainable from          #
# ftp://ftp.iucr.org/pub/cif_core.dic.                                       #
#                                                                            #
# Software is freely available for graphical display of the structure(s)     #
# in this CIF. For information consult the CIF software page                 #
# http://www.iucr.org/resources/cif/software.                                #
#                                                                            #
# This file may be used for bona fide research purposes within the           #
# scientific community so long as proper attribution is given to the journal # 
# article from which it was obtained.                                        #
#                                                                            #
##############################################################################
data_I
_audit_creation_method
;
Olex2 1.2
(compiled 2015.01.26 svn.r3151 for OlexSys, GUI svn.r4998)
;
_journal_date_recd_electronic     2015-03-21
_journal_date_accepted     2015-04-02
_journal_name_full     'Acta Crystallographica, Section E'
_journal_year     2015
_journal_volume     71
_journal_issue      5
_journal_page_first     528
_journal_page_last     530
_journal_paper_category     GM
_journal_paper_doi     10.1107/S2056989015006672
_journal_coeditor_code     LH5757
_publ_contact_author_name     'Joseph S. Merola'
_publ_contact_author_address
;Department of Chemistry
Virginia Tech
Blacksburg, VA 24061
;
_publ_contact_author_email     jmerola@vt.edu
_publ_contact_author_fax     '+1 540-231-3255'
_publ_contact_author_phone     '+1 540-231-4510'
_publ_section_title
;
Crystal structure of
di-\m-chlorido-bis[dichloridobis(methanol-\k<i>O</i>)iridium(III)] dihydrate:
a surprisingly simple chloridoiridium(III) dinuclear complex with methanol
ligands
;
loop_
    _publ_author_name
    _publ_author_address
    'Merola, Joseph S.'
;Department of Chemistry
Virginia Tech
Blacksburg, VA 24061
USA
;
    'Slebodnick, Carla'
;Department of Chemistry
Virginia Tech
Blacksburg, VA 24061
USA
;
    'Houser, Christopher'
;Department of Chemistry
Virginia Tech
Blacksburg, VA 24061
USA
;
_publ_section_synopsis
;
While attempting to synthesize a cyclopentadienyl iridium complex by the
reaction between IrCl~3~\\cdot<i>x</i>H~2~O in methanol, several well-shaped
crystals formed from the reaction mixture. Surprisingly, the crystals were of
di-\m-chlorido-bis[dichloridobis(methanol-\k<i>O</i>)iridium(III)] dihydrate,
[Ir~2~Cl~6~(CH~3~OH)~4~]\\cdot2H~2~O. This is a surprising result in that,
while many reactions of iridium chloride hydrate are carried out in alcoholic
solvents, especially methanol and ethanol, this is the first structure of a
chlorido-iridium compound with only methanol ligands.
;
#_database_code_depnum_ccdc_archive     158723
_database_code_depnum_ccdc_archive     'CCDC 1057748'
_chemical_name_systematic
;
Di-\m-chlorido-bis[dichloridobis(methanol-\k<i>O</i>)iridium(III)] dihydrate
;
_chemical_name_common     ?
_chemical_formula_moiety     'C2 H8 Cl3 Ir1 O2, (H2 O)'
_chemical_formula_sum     'C2 H10 Cl3 Ir1 O3'
_chemical_formula_iupac     '[Ir2 Cl6 (C H4 O)4], 2H2 O'
_chemical_formula_weight     380.68
_chemical_melting_point     ?
_symmetry_cell_setting     triclinic
_symmetry_space_group_name_h-m     'P -1'
_shelx_space_group_comment
;
The symmetry employed for this shelxl refinement is uniquely defined
by the following loop, which should always be used as a source of
symmetry information in preference to the above space-group names.
They are only intended as comments.
;
_space_group_crystal_system     triclinic
_space_group_name_H-M_alt     'P -1'
_space_group_name_Hall     '-P 1'
loop_
    _space_group_symop_operation_xyz
    'x, y, z'
    '-x, -y, -z'
_cell_length_a     7.1445(4)
_cell_length_b     7.4876(5)
_cell_length_c     8.6362(7)
_cell_angle_alpha     73.597(6)
_cell_angle_beta     75.596(5)
_cell_angle_gamma     89.404(5)
_cell_volume     428.37(5)
_cell_formula_units_Z     2
_cell_measurement_reflns_used     3445
_cell_measurement_theta_min     4.0330
_cell_measurement_theta_max     32.0970
_cell_measurement_temperature     100
_exptl_crystal_description     prism
_exptl_crystal_colour     'clear light orange'
_exptl_crystal_size_max     0.1382
_exptl_crystal_size_mid     0.1105
_exptl_crystal_size_min     0.085
_exptl_crystal_density_diffrn     2.951
_exptl_crystal_density_meas     ?
_exptl_crystal_density_method     ?
_exptl_crystal_F_000     348
loop_
    _exptl_crystal_face_index_h
    _exptl_crystal_face_index_k
    _exptl_crystal_face_index_l
    _exptl_crystal_face_perp_dist
    -1 10 -2 0.0487
    9 5 6 0.0484
    2 -2 -11 0.0588
    -9 -5 -6 0.0366
    -1 3 11 0.0684
    -10 1 -1 0.0476
    10 -1 1 0.0484
    1 -10 2 0.0399
_exptl_absorpt_coefficient_mu     16.463
_exptl_absorpt_correction_type     gaussian
_exptl_absorpt_process_details
;
(CrysAlis PRO; Agilent, 2014)
;
_shelx_estimated_absorpt_T_min     ?
_shelx_estimated_absorpt_T_max     ?
_exptl_absorpt_correction_T_min     0.184
_exptl_absorpt_correction_T_max     0.342
_diffrn_ambient_temperature     100
_diffrn_radiation_type     MoK\a
_diffrn_radiation_wavelength     0.71073
_diffrn_radiation_monochromator     graphite
_diffrn_measurement_device_type     'Agilent Xcalibur Eos Gemini ultra'
_diffrn_measurement_device     'four-circle diffractometer'
_diffrn_measurement_method     '\w scans'
_diffrn_detector_area_resol_mean     16.0122
_diffrn_reflns_number     7987
_diffrn_reflns_av_R_equivalents     0.0397
_diffrn_reflns_theta_min     3.963
_diffrn_reflns_theta_max     32.201
_diffrn_reflns_theta_full     26.000
_diffrn_measured_fraction_theta_max     0.930
_diffrn_measured_fraction_theta_full     0.997
_diffrn_reflns_limit_h_min     -10
_diffrn_reflns_limit_h_max     10
_diffrn_reflns_limit_k_min     -11
_diffrn_reflns_limit_k_max     11
_diffrn_reflns_limit_l_min     -12
_diffrn_reflns_limit_l_max     12
_refine_special_details     ?
_reflns_number_total     2817
_reflns_number_gt     2575
_reflns_threshold_expression     'I>2\s(I)'
_refine_ls_structure_factor_coef     Fsqd
_refine_ls_matrix_type     full
_refine_ls_R_factor_all     0.0321
_refine_ls_R_factor_gt     0.0275
_refine_ls_wR_factor_gt     0.0533
_refine_ls_wR_factor_ref     0.0554
_refine_ls_goodness_of_fit_ref     1.028
_refine_ls_restrained_S_all     1.032
_refine_ls_number_reflns     2817
_refine_ls_number_parameters     93
_refine_ls_number_restraints     6
_refine_ls_hydrogen_treatment     mixed
_refine_ls_weighting_scheme     calc
_refine_ls_weighting_details
                      'w=1/[\s^2^(Fo^2^)+(0.0194P)^2^] where P=(Fo^2^+2Fc^2^)/3'
_atom_sites_solution_hydrogens     mixed
_atom_sites_solution_primary     direct
_atom_sites_solution_secondary     ?
_refine_ls_shift/su_max     0.001
_refine_ls_shift/su_mean     0.000
_refine_diff_density_max     1.671
_refine_diff_density_min     -1.941
_refine_ls_extinction_method     none
_refine_ls_extinction_coef     .
loop_
    _atom_type_symbol
    _atom_type_description
    _atom_type_scat_dispersion_real
    _atom_type_scat_dispersion_imag
    _atom_type_scat_source
    C C 0.0033 0.0016 'International Tables Vol C Tables 4.2.6.8 and 6.1.1.4'
    H H 0.0000 0.0000 'International Tables Vol C Tables 4.2.6.8 and 6.1.1.4'
    O O 0.0106 0.0060 'International Tables Vol C Tables 4.2.6.8 and 6.1.1.4'
    Cl Cl 0.1484 0.1585 'International Tables Vol C Tables 4.2.6.8 and 6.1.1.4'
    Ir Ir -1.4442 7.9887 'International Tables Vol C Tables 4.2.6.8 and 6.1.1.4'
_computing_data_collection
;
CrysAlis PRO (Agilent, 2014)
;
_computing_cell_refinement
;
CrysAlis PRO (Agilent, 2014)
;
_computing_data_reduction
;
CrysAlis PRO (Agilent, 2014)
;
_computing_structure_solution
;
<i>SHELXT</i> (Sheldrick, 2015a)
;
_computing_structure_refinement
;
SHELXL2014 (Sheldrick, 2015b)
;
_computing_molecular_graphics
;
OLEX2 (Dolomanov <i>et al.</i>,  2009)
;
_computing_publication_material
;
OLEX2 (Dolomanov <i>et al.</i>,  2009)
;
loop_
    _atom_site_type_symbol
    _atom_site_label
    _atom_site_fract_x
    _atom_site_fract_y
    _atom_site_fract_z
    _atom_site_U_iso_or_equiv
    _atom_site_adp_type
    _atom_site_calc_flag
    _atom_site_occupancy
    _atom_site_disorder_assembly
    _atom_site_disorder_group
    Ir Ir1 0.64307(2) 0.65568(2) 0.81418(2) 0.01042(5) Uani d 1 . .
    Cl Cl1 0.82335(16) 0.93834(15) 0.74853(14) 0.0167(2) Uani d 1 . .
    Cl Cl2 0.72146(16) 0.65918(17) 0.53518(13) 0.0177(2) Uani d 1 . .
    Cl Cl3 0.45411(15) 0.36814(14) 0.89543(12) 0.01298(19) Uani d 1 . .
    O O1 0.9022(5) 0.5412(5) 0.8390(4) 0.0169(7) Uani d 1 . .
    H H1 1.0118(19) 0.603(3) 0.785(5) 0.025 Uiso d 1 . .
    O O2 0.3880(4) 0.7770(5) 0.7908(4) 0.0151(6) Uani d 1 . .
    H H2 0.328(5) 0.759(4) 0.720(4) 0.023 Uiso d 1 . .
    C C1 0.9356(7) 0.3485(7) 0.8412(6) 0.0208(10) Uani d 1 . .
    H H1A 0.9287 0.3317 0.7366 0.031 Uiso calc 1 . .
    H H1B 0.8388 0.2669 0.9302 0.031 Uiso calc 1 . .
    H H1C 1.0615 0.3197 0.8584 0.031 Uiso calc 1 . .
    C C2 0.3605(8) 0.9702(7) 0.7877(7) 0.0274(12) Uani d 1 . .
    H H2A 0.4497 1.0503 0.6912 0.041 Uiso calc 1 . .
    H H2B 0.3835 0.9897 0.8868 0.041 Uiso calc 1 . .
    H H2C 0.2303 0.9984 0.7831 0.041 Uiso calc 1 . .
    O O3 0.2082(5) 0.7157(5) 0.5754(4) 0.0182(7) Uani d 1 . .
    H H3A 0.2516 0.6327 0.5284 0.027 Uiso d 1 . .
    H H3B 0.2060 0.8178 0.5013 0.027 Uiso d 1 . .
loop_
    _atom_site_aniso_label
    _atom_site_aniso_U_11
    _atom_site_aniso_U_22
    _atom_site_aniso_U_33
    _atom_site_aniso_U_12
    _atom_site_aniso_U_13
    _atom_site_aniso_U_23
    Ir1 0.01073(8) 0.01068(8) 0.00999(8) -0.00075(6) -0.00180(6) -0.00389(6)
    Cl1 0.0172(5) 0.0126(5) 0.0189(5) -0.0039(4) -0.0030(4) -0.0034(4)
    Cl2 0.0209(5) 0.0215(6) 0.0104(5) 0.0007(4) -0.0018(4) -0.0058(4)
    Cl3 0.0167(5) 0.0117(5) 0.0113(4) -0.0021(4) -0.0022(4) -0.0056(4)
    O1 0.0149(15) 0.0173(17) 0.0199(16) 0.0019(13) -0.0048(13) -0.0074(13)
    O2 0.0152(15) 0.0185(17) 0.0161(15) 0.0035(13) -0.0073(12) -0.0092(13)
    C1 0.018(2) 0.020(2) 0.025(2) 0.0057(19) -0.0036(19) -0.009(2)
    C2 0.028(3) 0.017(2) 0.036(3) 0.003(2) -0.009(2) -0.006(2)
    O3 0.0196(17) 0.0180(17) 0.0184(16) 0.0041(14) -0.0076(13) -0.0051(14)
_geom_special_details
;
All e.s.d.'s (except the e.s.d. in the dihedral angle between two l.s. planes)
are estimated using the full covariance matrix. The cell e.s.d.'s are taken
into account individually in the estimation of e.s.d.'s in distances, angles
and torsion angles; correlations between e.s.d.'s in cell parameters are only
used when they are defined by crystal symmetry. An approximate (isotropic)
treatment of cell e.s.d.'s is used for estimating e.s.d.'s involving l.s.
planes.
;
loop_
    _geom_bond_atom_site_label_1
    _geom_bond_atom_site_label_2
    _geom_bond_site_symmetry_2
    _geom_bond_distance
    _geom_bond_publ_flag
    Ir1 Cl1 . 2.3400(11) ?
    Ir1 Cl2 . 2.3267(11) ?
    Ir1 Cl3 2_667 2.3847(10) ?
    Ir1 Cl3 . 2.3846(11) ?
    Ir1 O1 . 2.066(3) ?
    Ir1 O2 . 2.057(3) ?
    Cl3 Ir1 2_667 2.3847(10) ?
    O1 H1 . 0.864(10) ?
    O1 C1 . 1.456(6) ?
    O2 H2 . 0.867(9) ?
    O2 C2 . 1.452(6) ?
    C1 H1A . 0.9600 ?
    C1 H1B . 0.9600 ?
    C1 H1C . 0.9600 ?
    C2 H2A . 0.9600 ?
    C2 H2B . 0.9600 ?
    C2 H2C . 0.9600 ?
    O3 H3A . 0.8500 ?
    O3 H3B . 0.8498 ?
loop_
    _geom_angle_atom_site_label_1
    _geom_angle_atom_site_label_2
    _geom_angle_atom_site_label_3
    _geom_angle_site_symmetry_1
    _geom_angle_site_symmetry_3
    _geom_angle
    _geom_angle_publ_flag
    Cl1 Ir1 Cl3 . 2_667 92.90(4) ?
    Cl1 Ir1 Cl3 . . 177.08(4) ?
    Cl2 Ir1 Cl1 . . 91.47(4) ?
    Cl2 Ir1 Cl3 . 2_667 175.59(4) ?
    Cl2 Ir1 Cl3 . . 91.44(4) ?
    Cl3 Ir1 Cl3 . 2_667 84.19(4) ?
    O1 Ir1 Cl1 . . 83.45(10) ?
    O1 Ir1 Cl2 . . 90.01(9) ?
    O1 Ir1 Cl3 . 2_667 91.08(9) ?
    O1 Ir1 Cl3 . . 96.79(10) ?
    O2 Ir1 Cl1 . . 94.91(10) ?
    O2 Ir1 Cl2 . . 90.73(9) ?
    O2 Ir1 Cl3 . . 84.81(10) ?
    O2 Ir1 Cl3 . 2_667 88.30(9) ?
    O2 Ir1 O1 . . 178.22(13) ?
    Ir1 Cl3 Ir1 . 2_667 95.81(4) ?
    Ir1 O1 H1 . . 121.2(16) ?
    C1 O1 Ir1 . . 121.8(3) ?
    C1 O1 H1 . . 105.1(16) ?
    Ir1 O2 H2 . . 121.2(16) ?
    C2 O2 Ir1 . . 121.9(3) ?
    C2 O2 H2 . . 104.7(15) ?
    O1 C1 H1A . . 109.5 ?
    O1 C1 H1B . . 109.5 ?
    O1 C1 H1C . . 109.5 ?
    H1A C1 H1B . . 109.5 ?
    H1A C1 H1C . . 109.5 ?
    H1B C1 H1C . . 109.5 ?
    O2 C2 H2A . . 109.5 ?
    O2 C2 H2B . . 109.5 ?
    O2 C2 H2C . . 109.5 ?
    H2A C2 H2B . . 109.5 ?
    H2A C2 H2C . . 109.5 ?
    H2B C2 H2C . . 109.5 ?
    H3A O3 H3B . . 109.5 ?
loop_
    _geom_hbond_atom_site_label_D
    _geom_hbond_atom_site_label_H
    _geom_hbond_atom_site_label_A
    _geom_hbond_site_symmetry_A
    _geom_hbond_distance_DH
    _geom_hbond_distance_HA
    _geom_hbond_distance_DA
    _geom_hbond_angle_DHA
    O1 H1 O3 1_655 0.864(10) 1.96(3) 2.752(5) 151(4)
    O2 H2 O3 . 0.867(9) 1.780(10) 2.647(5) 179(2)
    O3 H3A Cl2 2_666 0.85 2.39 3.208(4) 160.4
    O3 H3B Cl1 2_676 0.85 2.45 3.285(3) 166.0
_shelx_hkl_file
;
   0   0  -2 3873.52   90.45
   0   0   2 3961.61   97.79
   0   0   2 3755.56   95.12
   0   0  -2 3834.93   99.98
   0   0  -3 9285.76  204.70
   0   0  -3 8961.21  221.06
   0   0   3 9308.93  212.51
   0   0   3 9123.76  215.99
   0   0  -4   24.92    5.97
   0   0   4   18.82    8.53
   0   0  -4   12.17    5.53
   0   0   4   10.27    7.86
   0   0   5 2029.34   78.11
   0   0  -5 2011.14   68.02
   0   0  -5 1864.34   62.26
   0   0   5 2095.58   83.01
   0   0  -6  740.28   36.04
   0   0   6  842.68   50.47
   0   0   6  722.88   48.69
   0   0  -6  708.07   39.63
   0   0   7  160.67   25.83
   0   0   7  184.64   27.14
   0   0  -7  173.41   20.54
   0   0   8 1315.47   77.70
   0   0   8 1133.52   71.69
   0   0   9   78.42   21.66
   0   0   9  127.72   27.72
   0   0  10  290.98   42.56
   0   0  10  379.53   46.51
   0   0  10  302.77   42.82
   0   0  11  909.52   78.49
   0   0  11 1098.84   86.43
   0   0  11  864.58   77.41
   0   0  12   30.15   16.39
   0   0  12   13.47   14.78
   0  -1  11  113.86   30.23
   0  -1  11  105.15   27.49
   0  -1  10 1083.93   83.52
   0  -1  10 1139.39   86.19
   0  -1   9  138.55   29.34
   0  -1   9  136.90   29.63
   0  -1   8  649.67   56.70
   0  -1   8  532.85   50.30
   0  -1   7 2127.58   98.46
   0   1  -7 2180.68   82.04
   0  -1   7 2316.95  106.02
   0   1  -6    1.28    6.53
   0  -1   6    8.45    8.82
   0  -1   6   -2.24   10.42
   0   1  -6    2.57    5.37
   0   1  -5  554.58   31.69
   0   1  -5  540.95   35.00
   0  -1   5  505.85   37.85
   0  -1   5  568.47   41.39
   0   1  -5  594.33   45.43
   0   1  -4 2098.67   74.49
   0  -1   4 2302.56   83.10
   0   1  -4 2263.26   86.47
   0   1  -4 2243.17   69.16
   0  -1   4 2228.78   79.98
   0  -1   3  482.25   30.35
   0   1  -3  483.74   23.81
   0  -1   3  463.71   28.57
   0   1  -3  492.72   32.50
   0   1  -2  739.83   27.27
   0   1  -2  696.94   33.15
   0  -1   2  746.84   33.57
   0  -1   2  706.92   31.38
   0  -1   1 2442.11   64.29
   0  -1   1 2467.94   66.76
   0   1  -1 2486.24   64.71
   0   1   2  446.57   22.07
   0   1   2  481.96   21.84
   0   1   2  438.63   21.33
   0   1   3 6128.17  147.67
   0   1   3 5921.59  148.68
   0   1   3 6079.36  147.03
   0   1   4 8707.38  203.72
   0   1   4 8145.56  203.27
   0  -1  -4 8367.52  199.11
   0   1   4 8406.76  204.95
   0   1   5  255.33   24.89
   0   1   5  295.04   25.84
   0  -1  -5  238.48   11.58
   0  -1  -5  251.89   21.83
   0  -1  -6 3117.29  100.43
   0   1   6 3111.42  111.56
   0   1   6 3136.16  110.46
   0   1   7 1703.69   79.69
   0  -1  -7 1503.31   67.73
   0   1   7 1650.51   78.38
   0   1   7 1620.20   79.26
   0   1   8  668.25   52.82
   0   1   8  735.46   55.52
   0   1   8  639.48   51.41
   0  -1  -8  578.64   41.78
   0   1   9  788.81   62.86
   0   1   9  826.52   62.60
   0   1   9  658.78   57.20
   0   1  10   62.67   21.52
   0   1  10   33.16   17.49
   0   1  11  590.84   61.72
   0   1  11  531.05   57.97
   0   1  11  578.45   61.56
   0   1  12  225.21   40.95
   0   1  12  263.48   42.12
   0  -2  11  224.71   44.22
   0  -2  10  232.97   40.92
   0  -2  10  299.37   45.13
   0  -2   9  589.65   61.41
   0  -2   9  601.62   59.96
   0  -2   8  222.39   35.40
   0  -2   8  252.69   37.68
   0  -2   7 1881.17   97.25
   0   2  -7 1951.32   89.59
   0  -2   7 2071.36  102.29
   0   2  -6 1620.87   64.21
   0  -2   6 1489.12   78.02
   0   2  -6 1427.00   72.94
   0  -2   6 1551.24   81.51
   0   2  -5    7.39    8.71
   0   2  -5    2.83    4.56
   0  -2   5    8.64    8.40
   0  -2   5    1.72    6.67
   0   2  -5   -1.19   11.31
   0  -2   4 4026.77  125.66
   0   2  -4 4109.43  111.94
   0  -2   4 4020.02  129.05
   0   2  -4 4065.66  131.21
   0   2  -4 3934.34  126.31
   0  -2   3 1244.52   56.85
   0   2  -3 1222.05   56.13
   0  -2   3 1290.19   55.45
   0   2  -3 1338.52   58.63
   0  -2   2  550.12   32.68
   0   2  -2  513.78   29.82
   0  -2   2  476.70   29.07
   0   2  -1 1536.82   50.81
   0  -2   1 1576.00   54.81
   0   2   0  889.39   30.83
   0  -2   0  853.75   39.62
   0   2   1 1880.42   57.49
   0   2   1 1964.74   64.87
   0   2   1 2061.02   63.27
   0  -2  -1 1994.67   65.59
   0   2   2  480.04   27.31
   0   2   2  511.26   28.14
   0  -2  -2  500.49   30.25
   0   2   2  514.80   21.82
   0   2   3  202.86   18.13
   0   2   3  162.22   15.94
   0   2   3  173.23   17.43
   0  -2  -3  177.92   19.57
   0   2   3  176.59    9.07
   0   2   4 4502.65  122.75
   0   2   4 4294.31  121.89
   0   2   4 4343.44  124.18
   0   2   5 1552.40   65.06
   0   2   5 1484.97   63.47
   0   2   5 1518.53   66.26
   0   2   6  169.92   23.08
   0   2   6  147.69   21.26
   0   2   6  154.37   21.59
   0  -2  -6  124.45   18.55
   0   2   7 4394.50  146.44
   0  -2  -7 4218.83  135.85
   0   2   7 4231.26  143.79
   0   2   7 4311.56  143.26
   0   2   8  596.88   48.06
   0  -2  -8  488.92   40.19
   0   2   8  599.33   49.51
   0   2   8  570.15   49.36
   0   2   9  495.74   49.62
   0  -2  -9  557.12   45.50
   0   2   9  593.38   53.21
   0   2   9  547.67   49.68
   0   2  10 1536.60   94.57
   0   2  10 1615.78   95.33
   0   2  10 1516.16   94.22
   0   2  11   -2.37   10.19
   0   2  11   14.30   12.86
   0   2  12  440.16   57.88
   0   2  12  443.30   56.41
   0  -3  10   79.37   27.75
   0  -3  10   70.84   26.28
   0  -3   9   51.39   20.69
   0  -3   9   46.63   21.37
   0  -3   8  721.82   64.97
   0  -3   8  735.78   65.46
   0   3  -7    9.52    9.53
   0  -3   7   11.94   12.38
   0  -3   7   27.62   13.82
   0  -3   6  860.51   61.71
   0  -3   6 1076.18   69.41
   0   3  -6  921.22   62.38
   0   3  -5 1037.35   63.53
   0   3  -5 1012.29   65.01
   0  -3   5 1102.27   65.89
   0  -3   5 1065.68   63.71
   0  -3   4  147.61   21.79
   0   3  -4  152.90   22.98
   0  -3   4  121.55   22.23
   0   3  -4  114.12   20.95
   0   3  -3 5167.84  153.35
   0   3  -3 5416.23  161.58
   0  -3   3 5447.78  160.75
   0  -3   3 5559.02  157.05
   0   3  -2  600.53   35.20
   0   3  -2  613.07   40.96
   0  -3   2  598.85   39.97
   0  -3   2  617.79   37.97
   0   3  -1 1088.20   43.82
   0  -3   1 1053.46   48.13
   0  -3   1 1218.07   56.31
   0   3  -1 1088.14   52.87
   0  -3   0 8892.34  205.94
   0   3   0 8520.94  209.91
   0  -3   0 8980.33  219.15
   0   3   1   12.92    7.80
   0  -3  -1    6.35    8.30
   0   3   1   11.49    8.25
   0   3   1    3.15    8.40
   0   3   2 1807.83   67.41
   0   3   2 1783.95   69.99
   0   3   2 1803.91   60.27
   0  -3  -2 1779.60   71.53
   0   3   3 2330.90   67.74
   0   3   3 2325.59   83.60
   0  -3  -3 2400.25   89.31
   0   3   3 2339.28   82.34
   0   3   4  178.74   20.79
   0   3   4  170.08   21.19
   0  -3  -4  167.49   22.93
   0   3   4  168.75   11.23
   0   3   5 1409.92   63.23
   0  -3  -5 1357.70   74.06
   0   3   5 1285.46   62.35
   0   3   5 1464.15   66.40
   0  -3  -6  379.72   43.00
   0   3   6  449.85   37.75
   0   3   6  451.23   36.65
   0   3   6  441.66   36.66
   0   3   7  436.14   40.00
   0   3   7  453.32   41.02
   0   3   7  499.12   42.01
   0  -3  -8 1626.94   82.51
   0   3   8 1655.26   87.53
   0   3   8 1808.13   88.81
   0   3   8 1645.80   86.01
   0   3   9  134.45   26.49
   0   3   9   87.25   22.78
   0  -3  -9  127.76   24.09
   0   3   9  140.53   26.46
   0  -3 -10  670.17   55.69
   0   3  10  923.59   70.75
   0   3  10  830.53   68.17
   0   3  10  777.51   65.10
   0   3  11 1442.01   95.80
   0   3  11 1347.50   94.62
   0   3  11 1409.46   96.98
   0  -3 -11 1396.40  109.92
   0   3  12  -11.24   13.59
   0   3  12   30.83   22.10
   0  -3 -12   -7.12   15.13
   0  -4   9   23.47   18.09
   0  -4   9   22.05   14.43
   0  -4   8  318.29   46.43
   0  -4   8  281.29   43.62
   0   4  -7  787.81   65.44
   0  -4   7  790.77   67.38
   0  -4   7  699.03   63.87
   0   4  -6   32.21   15.98
   0  -4   6   41.22   15.66
   0  -4   6   18.92   13.89
   0  -4   5  210.54   30.81
   0   4  -5  233.19   32.76
   0   4  -5  239.79   31.84
   0  -4   5  183.29   29.32
   0  -4   4  779.15   56.85
   0  -4   4  910.81   58.89
   0   4  -4  830.56   55.42
   0   4  -4  801.78   57.76
   0   4  -3  395.21   38.52
   0  -4   3  472.57   38.44
   0   4  -3  519.15   38.43
   0  -4   3  469.27   41.30
   0   4  -2 1204.75   65.05
   0  -4   2 1174.11   58.96
   0  -4   2 1147.44   64.18
   0   4  -2 1030.74   51.43
   0  -4   1  526.24   40.49
   0   4  -1  512.68   39.66
   0  -4   1  486.52   35.14
   0   4  -1  529.38   30.83
   0   4   0 2380.14   88.77
   0  -4   0 2207.99   81.62
   0   4   0 2159.43   68.48
   0  -4   0 2336.05   93.15
   0   4   1 4028.22  121.15
   0   4   1 3997.93  124.29
   0   4   1 3699.25  103.41
   0  -4  -1 3714.28  126.67
   0  -4  -2    3.78    9.55
   0   4   2    1.80    8.81
   0   4   2   -2.17    7.07
   0   4   2    6.56    7.37
   0  -4  -3 3726.87  128.77
   0   4   3 3438.44  105.95
   0   4   3 3881.47  126.34
   0   4   3 3753.54  120.86
   0  -4  -4 2599.96  105.41
   0   4   4 2655.54  101.02
   0   4   4 2494.33   96.65
   0   4   4 2616.17   78.54
   0   4   5  420.95   37.54
   0  -4  -5  396.67   41.66
   0   4   5  449.64   22.24
   0   4   5  529.30   40.50
   0   4   6 1589.13   80.18
   0   4   6 1756.89   82.48
   0  -4  -6 1789.87   94.69
   0   4   7  270.68   33.42
   0   4   7  338.69   36.50
   0  -4  -7  343.94   44.47
   0   4   8  663.64   54.95
   0  -4  -8  601.35   61.24
   0   4   8  727.64   57.15
   0   4   9  451.06   47.20
   0  -4  -9  428.52   44.96
   0  -4  -9  442.92   54.83
   0   4   9  435.75   46.92
   0  -4 -10    1.85    7.70
   0  -4 -10   20.16   18.44
   0   4  10   -1.04   13.01
   0   4  10   13.38   13.50
   0  -4 -11  849.20   88.05
   0   4  11  861.05   75.79
   0   4  12  321.88   48.59
   0  -5   9  481.22   61.87
   0  -5   8   31.98   16.48
   0  -5   8   28.00   15.92
   0  -5   7 1710.50  108.00
   0   5  -7 1623.45  102.92
   0  -5   7 1691.58  106.59
   0  -5   6  584.65   57.49
   0  -5   6  564.76   57.40
   0   5  -6  613.22   59.08
   0  -5   5   56.76   19.76
   0   5  -5   45.63   16.26
   0  -5   5   24.06   15.27
   0   5  -5   53.56   20.66
   0   5  -4 1416.99   75.70
   0  -5   4 1456.47   80.55
   0  -5   4 1408.33   85.07
   0   5  -4 1263.21   81.46
   0  -5   3  252.13   33.67
   0   5  -3  206.84   25.48
   0  -5   3  303.22   32.43
   0   5  -3  188.51   31.36
   0  -5   2  233.34   30.85
   0   5  -2  223.12   31.30
   0   5  -2  257.81   25.30
   0  -5   2  261.36   29.03
   0   5  -1  587.82   47.10
   0   5  -1  533.11   32.83
   0  -5   1  474.71   42.68
   0  -5   1  535.24   39.95
   0  -5   0   79.16   15.92
   0   5   0  122.66   22.10
   0  -5   0  113.21   20.77
   0   5   0   81.81   11.71
   0   5   1 1106.92   46.54
   0  -5  -1 1170.62   68.40
   0   5   1 1130.28   61.72
   0   5   2  582.63   44.80
   0  -5  -2  617.56   49.35
   0   5   2  637.24   35.47
   0   5   2  653.64   43.79
   0   5   3   26.39   15.10
   0   5   3   15.06   10.32
   0   5   3    4.59    8.32
   0  -5  -3   14.70   12.76
   0   5   4 3191.19  124.07
   0  -5  -4 3215.87  129.13
   0   5   4 3212.46  103.33
   0   5   4 3370.98  120.64
   0   5   5  877.63   41.25
   0   5   5  864.68   56.71
   0   5   5  840.14   58.88
   0  -5  -5  724.44   58.45
   0   5   6  406.07   41.49
   0  -5  -6  361.93   43.37
   0   5   6  439.02   41.49
   0  -5  -7 2815.11  136.10
   0   5   7 2807.96  122.71
   0   5   7 2929.00  122.48
   0   5   8   78.05   21.68
   0   5   8   66.90   20.58
   0  -5  -8   43.69   20.92
   0   5   9  443.87   48.97
   0  -5  -9  466.15   58.22
   0   5   9  506.44   53.26
   0   5  10  708.61   66.96
   0  -5 -10  563.86   68.85
   0   5  10  594.84   59.57
   0  -5 -10  659.17   61.80
   0   5  11   -4.86   14.22
   0  -5 -11   35.14   18.31
   0  -5 -11   38.47   23.75
   0  -6   8  622.84   71.30
   0   6  -7   17.82   17.43
   0  -6   7   20.80   16.17
   0  -6   7   -8.32   12.75
   0   6  -6 1418.50   98.70
   0  -6   6 1423.76   99.90
   0  -6   6 1252.81   89.92
   0  -6   5  551.68   57.94
   0   6  -5  627.93   62.32
   0  -6   5  547.39   54.56
   0  -6   4  414.62   44.19
   0  -6   4  300.55   41.87
   0   6  -4  450.32   50.73
   0  -6   3 3025.65  133.80
   0  -6   3 3060.25  125.29
   0   6  -3 3033.75  135.74
   0  -6   2  115.60   24.20
   0  -6   2  118.97   22.03
   0   6  -2  134.05   27.74
   0  -6   1  862.04   62.82
   0  -6   1  894.80   57.05
   0   6  -1  879.60   63.87
   0   6  -1  956.89   47.55
   0  -6   0 1859.41   85.51
   0   6   0 2020.56   69.56
   0  -6   0 2000.90   99.49
   0   6   0 1976.34   96.18
   0   6   1   28.42   14.65
   0   6   1   23.66    7.44
   0  -6  -1   20.96   14.68
   0  -6  -1   17.82   10.57
   0   6   2  638.68   49.26
   0  -6  -2  572.76   52.56
   0   6   2  667.32   37.21
   0   6   2  707.25   52.89
   0   6   3  688.23   56.54
   0   6   3  618.69   48.92
   0   6   3  573.57   45.74
   0  -6  -3  545.22   50.91
   0   6   4  278.38   28.30
   0  -6  -4  220.07   34.02
   0   6   4  341.69   39.31
   0   6   4  240.63   31.01
   0   6   5  975.14   63.88
   0   6   5  934.04   49.94
   0  -6  -5  859.92   67.84
   0   6   5  866.02   64.64
   0  -6  -6  355.57   45.27
   0   6   6  333.06   39.93
   0   6   6  259.08   34.73
   0   6   7  903.14   69.26
   0   6   7  872.84   66.02
   0  -6  -7  797.24   71.96
   0  -6  -8 1310.36   97.86
   0   6   8 1478.20   93.10
   0   6   8 1449.34   89.94
   0  -6  -9   46.54   24.59
   0   6   9   33.80   18.68
   0   6   9   54.86   19.61
   0  -6 -10  793.74   71.98
   0   6  10  842.97   76.29
   0  -6 -10  931.73   89.81
   0  -6 -11  545.89   61.00
   0  -6 -11  654.80   78.32
   0  -6 -12   52.77   22.17
   0   7  -7  260.45   48.02
   0  -7   7  326.39   50.68
   0   7  -6   48.38   23.49
   0  -7   6   15.49    9.74
   0  -7   6   13.09   14.53
   0  -7   5  509.12   56.16
   0  -7   5  450.90   55.68
   0   7  -5  474.48   58.28
   0   7  -4  418.55   52.62
   0  -7   4  401.16   49.97
   0  -7   4  368.48   45.44
   0  -7   3  633.35   61.04
   0   7  -3  791.92   70.07
   0  -7   3  781.06   61.61
   0  -7   2 1567.63   86.50
   0   7  -2 1599.40   99.20
   0  -7   2 1663.36   97.19
   0  -7   1  131.34   26.81
   0  -7   1  103.69   21.17
   0   7  -1  146.28   28.68
   0  -7   0 2442.37  105.35
   0  -7   0 2487.77  120.14
   0   7   0 2405.68  115.62
   0  -7  -1 1765.65   86.50
   0   7   1 1856.14   97.37
   0  -7  -1 1763.88  101.50
   0   7   2   73.40   19.16
   0  -7  -2   22.82   16.91
   0  -7  -3 1772.58  102.71
   0   7   3 1891.08   97.69
   0   7   3 2114.79   97.80
   0   7   4  475.15   46.49
   0   7   4  455.06   41.40
   0  -7  -4  474.93   51.54
   0   7   4  467.47   51.07
   0  -7  -5  337.67   44.66
   0   7   5  314.29   42.92
   0   7   5  331.48   39.03
   0   7   5  365.96   34.16
   0   7   6  812.21   63.01
   0   7   6  716.83   64.19
   0  -7  -6  773.57   69.95
   0  -7  -7   24.57   19.84
   0   7   7   38.87   16.75
   0   7   7   46.27   20.77
   0   7   8  771.98   66.55
   0  -7  -8  733.84   74.72
   0   7   8  665.94   65.48
   0   7   9  340.62   46.66
   0   7   9  332.46   48.81
   0  -7  -9  294.42   51.72
   0  -7 -10   -6.62   20.98
   0   7  10   -9.67   14.51
   0  -7 -11  815.02   79.75
   0   7  11 1091.32   93.50
   0  -8   5   30.15   16.91
   0   8  -5   58.74   22.99
   0  -8   5   55.99   21.23
   0  -8   4  447.06   57.05
   0  -8   4  515.34   56.85
   0   8  -4  622.16   69.37
   0   8  -3   65.44   23.14
   0  -8   3   83.17   21.33
   0  -8   3   46.78   18.91
   0   8  -2  266.60   42.19
   0  -8   2  244.08   39.50
   0  -8   2  300.25   38.98
   0  -8   1  621.18   61.33
   0  -8   1  633.81   54.81
   0   8  -1  711.32   66.50
   0   8   0   -5.00   14.36
   0  -8   0    1.08   13.67
   0  -8   0    3.68    9.81
   0  -8  -1 1418.58   80.68
   0  -8  -1 1318.55   91.76
   0   8   1 1503.30   92.71
   0  -8  -2  762.65   70.84
   0  -8  -2  759.64   58.06
   0  -8  -3  204.63   37.61
   0   8   3  265.39   35.26
   0   8   4 2517.56  123.36
   0  -8  -4 2631.04  136.39
   0   8   4 2921.25  123.34
   0  -8  -5  324.25   46.22
   0   8   5  215.35   35.40
   0   8   5  245.51   40.66
   0   8   6  417.15   48.16
   0  -8  -6  504.69   59.30
   0   8   6  547.68   59.44
   0   8   7 1472.07   93.60
   0  -8  -7 1392.68  103.41
   0   8   7 1417.92   99.23
   0   8   8   24.87   16.76
   0   8   8   10.28   11.40
   0  -8  -8   -2.35   13.84
   0   8   9  355.36   51.25
   0  -8  -9  345.80   56.11
   0   8  10  296.67   49.85
   0  -8 -10  247.51   51.41
   0   8  11  141.80   36.80
   0  -9   4  313.33   48.66
   0  -9   4  350.64   48.27
   0  -9   3  934.78   77.93
   0  -9   3  961.97   83.89
   0   9  -3 1007.57   91.11
   0  -9   2   25.50   12.11
   0  -9   2   43.81   19.83
   0  -9   1  387.29   45.20
   0   9  -1  329.48   50.19
   0  -9   1  385.79   51.35
   0   9   0  617.24   64.23
   0  -9   0  507.24   58.50
   0  -9   0  539.47   52.26
   0   9   1    9.72   15.79
   0  -9  -1   19.38   15.04
   0  -9  -1   15.84   11.03
   0  -9  -2  498.24   48.14
   0  -9  -2  502.52   59.79
   0   9   2  511.13   55.31
   0  -9  -3  347.66   40.71
   0  -9  -3  378.59   52.79
   0   9   3  375.67   45.95
   0  -9  -4  483.65   59.52
   0   9   4  529.94   53.11
   0   9   5  949.82   76.57
   0  -9  -5  973.14   84.59
   0   9   6  122.52   28.68
   0  -9  -6  174.67   38.63
   0   9   6  160.80   34.85
   0   9   7 1109.66   93.03
   0  -9  -7 1384.30  106.46
   0   9   7 1129.06   84.86
   0  -9  -8 1022.04   94.30
   0   9   8  906.07   84.72
   0  -9  -9   12.93   19.90
   0   9   9  -29.22   20.31
   0   9  10  505.14   66.35
   0 -10   2  691.56   72.71
   0 -10   1   29.00   14.81
   0  10   0 1097.95   93.14
   0 -10   0 1134.13   93.61
   0 -10  -1  350.90   50.90
   0  10   1  455.30   57.06
   0  10   2   64.09   22.70
   0 -10  -2   62.76   23.01
   0 -10  -3  731.75   76.87
   0  10   3  793.01   71.76
   0 -10  -4   48.52   23.65
   0  10   4   76.48   23.51
   0 -10  -5  253.29   46.56
   0  10   6  527.38   60.21
   0 -10  -6  466.52   64.86
   0 -10  -7    3.61   18.25
   0  10   8  806.16   85.83
   0 -11  -3  289.10   50.81
   0  11   3  253.29   43.54
  -1  11   3  499.31   61.21
  -1  10   7  639.49   76.19
   1 -10  -6   65.73   26.08
   1 -10  -5  510.98   64.75
   1 -10  -4  172.89   38.02
   1 -10  -3  208.68   43.35
  -1  10   3  253.90   41.53
   1 -10  -2  132.78   35.16
  -1  10   2  154.66   34.84
   1 -10  -1   15.27   15.46
  -1  10   1   51.31   22.82
   1 -10   0  445.65   59.37
  -1  10   0  464.33   58.79
   1 -10   1  200.92   39.11
  -1  10  -1  337.75   52.97
  -1   9   9  357.01   56.60
   1  -9  -8    7.79   17.16
  -1   9   8    4.83   18.80
   1  -9  -7 1708.67  121.48
  -1   9   7 1637.35  116.63
  -1   9   6  412.10   56.93
   1  -9  -6  371.87   54.58
   1  -9  -5  281.21   47.53
  -1   9   5  384.67   54.45
  -1   9   4 2272.00  111.34
   1  -9  -4 1913.70  123.43
   1  -9  -3   57.96   24.26
  -1   9   3  107.89   25.57
   1  -9  -2  635.11   67.97
  -1   9   2  635.01   60.92
   1  -9  -1  665.38   69.46
  -1   9   1  672.96   65.38
   1  -9   0  -17.67   15.17
  -1   9   0   -8.87   18.31
  -1   9  -1  461.43   58.38
   1  -9   1  537.41   62.12
   1  -9   2  119.61   30.24
  -1   9  -2  123.73   33.20
  -1   9  -3   13.14   19.06
   1  -9   3   20.26   16.97
   1  -9   4  525.71   57.11
   1  -9   4  480.59   62.94
  -1   8  10  -30.25   19.52
  -1   8   9  292.30   49.49
   1  -8  -9  388.34   60.67
   1  -8  -8  560.23   68.33
  -1   8   8  463.82   60.32
  -1   8   7   76.10   26.46
   1  -8  -7   45.38   23.74
  -1   8   6  764.72   73.68
   1  -8  -6  894.52   80.05
  -1   8   6  872.48   65.91
  -1   8   5  225.36   40.00
  -1   8   5  214.66   33.79
   1  -8  -5  263.08   43.95
  -1   8   4  680.90   67.44
  -1   8   4  635.10   54.53
   1  -8  -4  751.57   69.55
  -1   8   3 2151.98  107.33
   1  -8  -3 2034.40  118.98
   1  -8  -2   10.02   15.84
  -1   8   2    4.85   11.60
  -1   8   1 1326.86   85.39
   1  -8  -1 1367.30   93.65
   1  -8  -1 1182.93   68.49
   1  -8   0 1820.20  111.11
  -1   8   0 1937.60  108.03
   1  -8   0 1895.44   91.00
  -1   8  -1  213.23   37.66
   1  -8   1  208.30   36.50
   1  -8   1  150.87   24.95
   1  -8   2  763.31   60.00
  -1   8  -2  864.41   75.40
   1  -8   2  817.59   73.03
   1  -8   3  279.72   37.87
  -1   8  -3  323.50   50.06
   1  -8   3  264.41   41.79
  -1   8  -4  256.30   45.82
   1  -8   4  307.11   46.71
   1  -8   4  279.32   39.48
   1  -8   5  271.51   46.57
  -1   8  -5  310.59   51.66
   1  -8   5  213.14   37.99
  -1   7  11  830.58   85.36
   1  -7 -10  749.59   75.54
  -1   7  10  768.77   79.09
   1  -7 -10  949.02   94.06
   1  -7  -9   -0.07   18.88
  -1   7   9   63.97   25.94
  -1   7   8 1221.39   92.95
   1  -7  -8 1332.55  102.85
  -1   7   7  584.38   61.26
   1  -7  -7  548.42   62.92
   1  -7  -6  301.94   45.30
  -1   7   6  366.82   40.29
  -1   7   6  286.13   42.05
  -1   7   5  702.47   54.95
   1  -7  -5  620.59   62.29
  -1   7   5  703.99   64.47
  -1   7   4  242.04   31.41
  -1   7   4  272.83   33.79
  -1   7   4  282.00   40.44
   1  -7  -4  276.16   41.12
  -1   7   3  986.83   63.68
  -1   7   3 1004.42   76.94
   1  -7  -3  863.24   71.10
   1  -7  -2  609.24   59.45
   1  -7  -2  633.86   45.32
  -1   7   2  606.17   50.66
  -1   7   1   11.51   12.79
   1  -7  -1    2.02    6.04
   1  -7  -1   14.09   14.24
   1  -7   0 2199.02   92.75
  -1   7   0 2137.29  108.01
   1  -7   0 2173.15  114.78
  -1   7  -1  900.24   69.16
   1  -7   1  788.52   53.97
   1  -7   1  820.80   67.88
   1  -7   2  305.43   34.76
   1  -7   2  267.07   38.41
  -1   7  -2  271.76   39.55
   1  -7   3 1926.04   96.94
  -1   7  -3 1952.90  112.15
   1  -7   3 1831.33  108.93
   1  -7   4  289.48   43.59
  -1   7  -4  291.84   45.43
   1  -7   4  359.24   42.18
  -1   7  -5  533.07   61.58
   1  -7   5  557.62   55.72
   1  -7   5  437.35   55.25
  -1   7  -6  444.34   58.64
   1  -7   6  360.24   53.98
   1  -7   6  502.96   56.62
   1  -7   7  -17.32   15.14
  -1   7  -7  -13.67   16.99
   1  -7   7  -13.07   12.74
   1  -6 -11   55.09   28.28
  -1   6  11    6.83   13.44
   1  -6 -11   29.55   18.28
  -1   6  10  939.97   84.43
   1  -6 -10  908.21   91.03
   1  -6 -10  894.08   78.07
   1  -6  -9  417.70   50.87
   1  -6  -9  504.54   64.22
  -1   6   9  453.12   55.78
  -1   6   8  131.01   30.58
   1  -6  -8  131.90   32.18
   1  -6  -7 3488.76  161.76
  -1   6   7 3638.43  140.72
  -1   6   7 3445.06  153.04
  -1   6   6  242.39   31.64
   1  -6  -6  216.18   36.85
  -1   6   6  229.70   34.85
  -1   6   5  905.85   68.82
  -1   6   5  845.07   56.37
   1  -6  -5  813.90   67.38
  -1   6   4 3217.87  112.89
   1  -6  -4 3385.39  141.99
  -1   6   4 3133.96  119.79
  -1   6   4 3234.67  136.68
   1  -6  -3    4.59   11.29
  -1   6   3    8.79   14.44
  -1   6   3   -0.03    8.05
  -1   6   3   13.67    8.87
   1  -6  -2 1256.85   80.22
  -1   6   2 1277.61   64.90
  -1   6   2 1358.47   69.96
  -1   6   2 1355.17   83.93
   1  -6  -1  953.88   51.61
   1  -6  -1  919.95   67.57
  -1   6   1  812.57   49.63
  -1   6   1  759.82   55.10
   1  -6   0   79.57   15.95
   1  -6   0  121.28   25.73
  -1   6   0   87.32   16.33
  -1   6  -1 1685.11   74.81
  -1   6  -1 1925.72   95.43
   1  -6   1 1697.08   94.24
   1  -6   1 1694.19   76.77
   1  -6   2  215.48   32.73
  -1   6  -2  178.82   29.92
  -1   6  -2  229.63   27.16
   1  -6   2  203.62   26.36
  -1   6  -3  377.56   45.66
   1  -6   3  385.02   45.04
  -1   6  -3  387.64   37.64
   1  -6   3  362.50   36.74
  -1   6  -4 2201.95  115.56
  -1   6  -4 2110.96  100.91
   1  -6   4 2007.82  112.18
   1  -6   4 2142.46  102.33
   1  -6   5    1.25   13.29
  -1   6  -5   62.07   18.85
   1  -6   5   56.38   18.49
  -1   6  -5   41.39   19.79
   1  -6   6  742.32   72.03
   1  -6   6  769.94   67.41
  -1   6  -6  770.51   71.90
   1  -6   7 1131.01   87.52
   1  -6   7 1125.90   94.11
  -1   6  -7 1096.62   89.32
   1  -6   8   46.81   20.04
   1  -5 -11  451.28   54.42
  -1   5  11  457.03   60.28
   1  -5 -11  575.42   73.95
   1  -5 -10   14.07   13.12
  -1   5  10   15.38   14.94
   1  -5 -10   40.55   22.89
   1  -5  -9  163.30   32.01
   1  -5  -9  243.25   43.60
  -1   5   9  227.58   38.11
  -1   5   8  623.72   58.67
   1  -5  -8  426.74   47.05
  -1   5   8  584.72   51.47
   1  -5  -8  473.52   57.40
  -1   5   7  559.62   53.88
  -1   5   7  541.28   47.28
   1  -5  -7  590.66   59.67
  -1   5   6 1785.94   95.99
  -1   5   6 2083.95   92.10
   1  -5  -6 2013.42  107.28
   1  -5  -5  173.42   30.01
  -1   5   5  156.27   16.54
  -1   5   5  150.12   26.54
  -1   5   5  148.76   22.44
   1  -5  -4 2277.13  107.01
  -1   5   4 2324.10  105.13
  -1   5   4 2367.17   93.18
  -1   5   4 2403.70   83.91
  -1   5   3 4263.01  134.65
  -1   5   3 4319.64  151.55
   1  -5  -3 4000.80  149.96
   1  -5  -2  262.89   33.08
  -1   5   2  243.46   26.77
  -1   5   2  239.31   31.23
  -1   5   1 2642.20   97.75
   1  -5  -1 2739.32  115.68
   1  -5  -1 2950.44   95.29
  -1   5   1 2761.04  118.25
  -1   5   0 2152.24   82.40
   1  -5   0 2159.48   79.43
   1  -5   0 2136.32   99.81
   1  -5   1  771.57   45.11
  -1   5  -1  868.62   48.26
   1  -5   1  941.05   62.26
   1  -5   2 1326.07   63.90
  -1   5  -2 1238.90   62.94
   1  -5   2 1188.02   72.90
   1  -5   3  195.96   25.36
  -1   5  -3  232.80   28.72
   1  -5   3  221.51   33.00
  -1   5  -4  933.28   67.83
  -1   5  -4  849.24   59.05
   1  -5   4  961.18   71.26
   1  -5   4  947.97   61.17
   1  -5   5  784.36   59.51
  -1   5  -5  698.70   58.57
   1  -5   5  831.09   68.48
  -1   5  -5  804.77   65.13
   1  -5   6   -2.97    9.19
  -1   5  -6   -1.33   13.75
  -1   5  -6    6.56   13.02
   1  -5   6  -30.91   17.90
  -1   5  -7 1283.23   89.77
   1  -5   7 1094.09   82.12
  -1   5  -7 1100.91   84.41
   1  -5   7 1156.08   89.61
   1  -5   8  571.18   66.40
   1  -5   8  627.85   65.41
   1  -5   9  112.23   28.20
  -1   4  12    3.81   15.47
   1  -4 -11  796.33   68.89
  -1   4  11 1002.02   79.77
  -1   4  11  896.30   80.82
   1  -4 -11  943.11   92.19
   1  -4 -10  445.69   59.39
  -1   4  10  506.09   53.22
  -1   4  10  466.62   55.90
   1  -4 -10  499.32   51.97
   1  -4  -9   55.65   18.92
  -1   4   9   81.62   22.42
  -1   4   9   32.59   14.79
   1  -4  -9   58.85   21.47
  -1   4   8  661.28   53.15
   1  -4  -8  623.63   54.04
  -1   4   8  698.57   54.11
  -1   4   8  654.49   58.16
   1  -4  -8  656.50   65.00
   1  -4  -7  394.18   40.94
   1  -4  -7  436.22   49.83
  -1   4   7  450.27   40.31
  -1   4   7  449.99   45.42
   1  -4  -6  477.03   48.18
  -1   4   6  495.79   44.77
  -1   4   6  461.76   39.36
   1  -4  -5  433.57   43.24
  -1   4   5  358.42   19.04
  -1   4   5  431.94   39.55
  -1   4   5  454.50   35.66
  -1   4   4  284.88   26.69
   1  -4  -4  271.93   32.16
  -1   4   4  233.52   18.92
  -1   4   4  264.31   30.01
  -1   4   3 2660.97   91.17
   1  -4  -3 2675.40  105.96
  -1   4   3 2563.68  103.58
  -1   4   2 1031.54   50.58
   1  -4  -2  983.66   58.98
  -1   4   2 1147.56   62.01
   1  -4  -1  105.01   19.68
  -1   4   1  114.42   21.30
  -1   4   1   79.70   14.78
   1  -4   0 5301.33  138.14
   1  -4   0 5514.24  166.89
  -1   4  -1 1181.99   54.42
   1  -4   1 1064.53   49.00
   1  -4   1 1158.06   64.18
   1  -4   2 1230.07   56.50
   1  -4   2 1225.10   68.80
  -1   4  -2 1156.48   57.78
   1  -4   3 2943.43  118.87
  -1   4  -3 2716.04  104.36
   1  -4   3 2937.16  103.73
   1  -4   4   58.67   19.12
  -1   4  -4   74.09   18.65
   1  -4   4   79.91   17.19
  -1   4  -5 1008.43   67.40
  -1   4  -5  935.33   66.18
   1  -4   5 1089.68   72.15
   1  -4   5 1038.33   64.58
  -1   4  -6  490.67   50.50
   1  -4   6  442.98   45.38
  -1   4  -6  453.61   47.26
   1  -4   6  559.09   54.09
  -1   4  -7   41.77   19.19
   1  -4   7   44.49   17.73
  -1   4  -7   31.75   14.94
   1  -4   7   32.94   17.02
   1  -4   8  701.69   65.86
   1  -4   8  698.64   68.57
   1  -4   9   84.92   27.20
   1  -4   9  105.08   27.84
  -1   3  12  385.25   52.90
  -1   3  12  331.83   50.94
  -1   3  11   24.52   16.61
   1  -3 -11   21.92   21.63
  -1   3  11   -2.48   14.71
   1  -3 -10 1789.82  119.66
   1  -3 -10 1633.41   94.94
  -1   3  10 1917.47  105.91
  -1   3  10 1717.29  106.37
  -1   3   9  214.36   35.79
   1  -3  -9  185.80   30.61
  -1   3   9  270.10   35.44
  -1   3   9  232.78   34.47
   1  -3  -9  254.70   42.39
   1  -3  -8  355.83   45.98
  -1   3   8  387.87   43.21
  -1   3   8  414.92   39.93
  -1   3   8  339.11   37.05
   1  -3  -8  374.34   39.49
   1  -3  -7 3360.68  142.04
  -1   3   7 3172.35  130.75
  -1   3   7 3524.11  123.50
  -1   3   7 3493.02  121.67
  -1   3   6   17.49    8.92
   1  -3  -6   10.86    8.79
  -1   3   6   14.79   11.41
  -1   3   6   18.61    9.90
   1  -3  -6    9.89   12.94
  -1   3   5  602.18   37.79
  -1   3   5  580.95   44.15
   1  -3  -5  545.87   47.35
  -1   3   5  638.68   39.49
  -1   3   4 1743.55   76.28
  -1   3   4 1917.02   70.52
   1  -3  -4 1775.91   81.27
  -1   3   3   30.23   11.42
   1  -3  -3   19.35    9.44
  -1   3   3   38.09    9.00
  -1   3   2  952.61   50.16
  -1   3   2  967.12   42.37
   1  -3  -2  951.28   51.46
  -1   3   1  422.73   27.00
  -1   3   1  500.08   35.02
   1  -3  -1  458.38   34.24
  -1   3   0  168.73   21.71
   1  -3   0  223.83   16.78
   1  -3   0  227.28   24.72
  -1   3   0  187.83   20.73
  -1   3  -1 3326.95  101.44
   1  -3   1 3245.20   92.46
   1  -3   1 3216.01  110.10
  -1   3  -2  269.47   25.28
   1  -3   2  305.99   23.76
   1  -3   2  282.04   28.73
   1  -3   3 1622.81   66.51
  -1   3  -3 1619.32   72.31
   1  -3   3 1683.33   77.09
   1  -3   4 3832.06  135.51
  -1   3  -4 3695.94  132.27
   1  -3   4 3987.07  126.00
   1  -3   5   -0.27    9.34
  -1   3  -5    6.01   10.94
   1  -3   5   12.05    9.30
   1  -3   5    4.71    4.58
   1  -3   6 1576.67   82.13
   1  -3   6 1512.55   85.94
  -1   3  -6 1425.30   79.29
  -1   3  -6 1456.70   86.64
  -1   3  -7 1102.14   71.35
   1  -3   7 1151.73   74.50
   1  -3   7 1197.95   80.66
  -1   3  -7 1229.59   84.66
   1  -3   8  205.33   34.78
   1  -3   8  294.35   41.63
  -1   3  -8  243.77   40.51
   1  -3   9  473.94   56.40
   1  -3   9  378.12   48.86
   1  -3  10  107.77   28.44
   1  -3  10   72.02   25.57
  -1   2  11  504.69   59.36
  -1   2  11  504.17   57.96
  -1   2  10  186.85   32.59
  -1   2  10  203.44   35.82
   1  -2  -9  672.21   53.66
  -1   2   9  740.35   63.74
  -1   2   9  722.45   56.91
  -1   2   9  743.31   60.36
  -1   2   8  421.10   41.20
  -1   2   8  414.73   44.13
   1  -2  -8  327.38   35.27
  -1   2   8  456.80   41.01
   1  -2  -7 1634.61   77.79
  -1   2   7 1560.59   82.60
  -1   2   7 1747.68   78.12
  -1   2   7 1524.51   76.68
  -1   2   6 2802.05  100.16
  -1   2   6 2793.96   97.03
   1  -2  -6 2895.69  103.49
  -1   2   6 2792.35  108.40
   1  -2  -6 2578.36   72.73
   1  -2  -5    8.09    3.70
   1  -2  -5    6.99    7.89
  -1   2   5    0.33    8.29
  -1   2   5   10.98    7.23
  -1   2   5    7.59    8.84
  -1   2   4 3631.07  114.47
   1  -2  -4 3421.04  119.58
  -1   2   4 3565.81  101.87
  -1   2   4 3498.46  102.11
  -1   2   3 3648.05  111.21
   1  -2  -3 3756.98  116.72
  -1   2   3 3713.54   99.68
  -1   2   3 3818.69   99.19
  -1   2   2  875.72   34.43
   1  -2  -2  880.44   43.93
  -1   2   2  904.56   41.76
  -1   2   1 2099.49   59.26
   1  -2  -1 2103.02   71.65
  -1   2   1 2011.23   69.04
   1  -2   0 1106.85   48.46
  -1   2   0 1120.32   48.02
   1  -2   0 1102.57   34.35
  -1   2   0 1125.16   46.39
   1  -2   1 1039.27   48.41
   1  -2   1 1006.73   36.02
  -1   2  -1 1073.01   45.93
  -1   2  -2  851.30   43.60
   1  -2   2  920.15   45.63
   1  -2   2  890.18   37.58
   1  -2   3   86.42   13.49
  -1   2  -3   88.68   16.18
   1  -2   3   96.71   16.41
   1  -2   4 1932.74   57.65
   1  -2   4 1975.73   81.93
   1  -2   4 1829.04   73.30
  -1   2  -4 1806.37   80.71
   1  -2   5 1110.98   60.27
   1  -2   5 1194.64   40.36
  -1   2  -5 1160.44   67.88
   1  -2   5 1188.00   66.20
  -1   2  -6   16.68   13.99
   1  -2   6   11.68   10.44
   1  -2   6   16.59   11.69
  -1   2  -7 2452.16  121.43
  -1   2  -7 2362.95  102.21
   1  -2   7 2608.25  111.86
   1  -2   7 2607.47  117.91
   1  -2   8  683.59   57.85
   1  -2   8  674.27   60.73
   1  -2   9  306.91   44.18
   1  -2   9  273.63   39.82
   1  -2  10 1199.22   89.17
   1  -2  10 1234.87   89.97
   1  -2  11   45.98   17.98
  -1   1  11  909.01   81.66
  -1   1  11  743.77   70.79
  -1   1  10  286.19   40.65
  -1   1  10  318.63   41.37
  -1   1  10  307.49   44.90
  -1   1   9  101.35   22.01
   1  -1  -9   86.29   19.53
  -1   1   9  131.38   26.38
  -1   1   9   97.98   26.05
  -1   1   8  737.12   55.58
  -1   1   8  675.50   56.96
  -1   1   8  682.35   51.68
   1  -1  -8  621.44   47.47
  -1   1   7  233.90   29.05
   1  -1  -7  241.06   27.08
  -1   1   7  206.37   30.15
  -1   1   6 1437.24   73.65
  -1   1   6 1475.80   69.16
   1  -1  -6 1436.04   66.23
   1  -1  -5  958.94   30.51
   1  -1  -5 1037.20   31.30
  -1   1   5 1100.63   52.80
  -1   1   5 1175.57   59.05
   1  -1  -5 1148.81   53.87
   1  -1  -4    1.03    6.89
   1  -1  -4    7.07    2.82
  -1   1   4    7.17    8.40
  -1   1   4   10.97    6.77
   1  -1  -3 6581.39  162.34
   1  -1  -3 6535.54  146.70
  -1   1   3 6516.88  157.02
  -1   1   3 6597.22  166.86
   1  -1  -2 1620.61   53.49
   1  -1  -2 1604.98   56.38
  -1   1   2 1579.79   44.20
   1  -1  -2 1536.09   45.57
  -1   1   2 1557.49   54.30
  -1   1   2 1657.65   47.13
  -1   1   1 1225.90   29.98
   1  -1  -1 1112.00   41.16
  -1   1   1 1132.94   39.88
   1  -1  -1 1128.33   36.17
   1  -1   0 6949.87  149.03
   1  -1   0 6788.52  155.50
   1  -1   1  317.23   14.75
  -1   1  -1  317.83   21.43
   1  -1   1  293.42   19.02
   1  -1   1  311.27   15.83
   1  -1   2 1276.49   47.95
  -1   1  -2 1234.44   49.52
   1  -1   2 1266.74   38.48
   1  -1   2 1259.07   43.13
  -1   1  -3 1860.79   70.10
   1  -1   3 1737.09   62.08
   1  -1   3 1939.00   68.99
   1  -1   3 1932.58   51.52
  -1   1  -3 1848.27   46.09
   1  -1   4   67.33   12.78
  -1   1  -4   64.81   15.36
   1  -1   4   52.54   13.37
  -1   1  -4   59.84    6.79
   1  -1   4   61.67    6.67
  -1   1  -5  746.95   30.31
   1  -1   5  757.86   48.97
   1  -1   5  716.52   43.92
  -1   1  -5  781.77   52.18
   1  -1   5  675.83   23.22
  -1   1  -6  381.82   23.31
   1  -1   6  385.22   34.98
  -1   1  -6  349.29   38.52
   1  -1   6  377.24   37.15
  -1   1  -7  178.87   31.92
  -1   1  -7  206.10   24.54
   1  -1   7  205.37   28.72
   1  -1   7  228.71   31.65
   1  -1   8 1112.77   71.91
   1  -1   8 1205.45   79.71
   1  -1   9   99.29   25.46
   1  -1   9   86.48   23.18
   1  -1  10  292.06   43.21
   1  -1  10  309.27   42.12
   1  -1  11 1252.73   90.90
   1  -1  11 1310.15   96.18
   1  -1  11 1309.28   96.36
  -1   0  11  222.94   42.29
  -1   0  11  219.36   40.09
  -1   0  10 2010.10  113.29
  -1   0  10 1971.71  117.55
  -1   0  10 1936.79  109.38
  -1   0   9  120.00   26.78
  -1   0   9   46.24   18.33
  -1   0   8  452.36   45.34
  -1   0   8  556.96   53.10
   1   0  -8  470.74   40.34
   1   0  -7 2334.10   94.12
  -1   0   7 2499.73  104.94
  -1   0   7 2547.08  112.25
   1   0  -6   11.50    5.85
  -1   0   6   -1.77    9.08
   1   0  -6   13.21    8.47
  -1   0   6   11.20   11.34
   1   0  -5  998.34   40.25
   1   0  -5  951.30   48.35
  -1   0   5  997.17   56.80
  -1   0   5  893.39   49.86
   1   0  -4 1765.43   63.27
  -1   0   4 1886.09   66.23
   1   0  -4 1771.58   53.67
  -1   0   4 1840.96   71.98
   1   0  -3  256.38   12.59
  -1   0   3  251.94   19.86
   1   0  -3  258.97   16.40
   1   0  -3  227.41   18.97
   1   0  -2 3712.08   87.03
   1   0  -2 3465.99   81.76
   1   0  -2 3615.17   93.10
   1   0  -1 1401.48   43.14
   1   0  -1 1420.27   39.36
  -1   0   1 1367.95   39.41
   1   0  -1 1480.41   41.30
   1   0   2  244.76   16.99
   1   0   2  249.87   12.95
   1   0   2  236.86   15.57
  -1   0  -2  280.02   19.33
   1   0   3 4569.40  119.37
   1   0   3 4426.28  121.72
   1   0   3 4699.62  104.23
  -1   0  -3 4491.76  125.01
  -1   0  -4 3536.16  111.96
   1   0   4 3362.50  103.26
   1   0   4 3375.83  107.56
   1   0   4 3534.19   80.97
  -1   0  -4 3498.28   87.16
  -1   0  -5  212.42   16.09
  -1   0  -5  235.77   27.47
   1   0   5  225.14   23.67
   1   0   6 1325.94   65.52
   1   0   6 1362.38   64.47
   1   0   6 1334.79   70.09
  -1   0  -6 1281.00   72.41
  -1   0  -6 1251.33   49.13
   1   0   7  515.77   41.24
  -1   0  -7  513.92   31.15
  -1   0  -7  591.06   51.96
   1   0   7  445.02   40.86
   1   0   8  604.01   48.72
   1   0   8  487.84   46.11
   1   0   9  213.84   33.11
   1   0   9  180.59   29.16
   1   0  10   26.75   16.53
   1   0  10   26.85   17.64
   1   0  10   19.32   15.19
   1   0  11  570.37   60.93
   1   0  11  493.69   57.91
   1   0  11  579.14   58.34
   1   0  12  153.05   33.50
  -1  -1  11  277.14   46.86
  -1  -1  10  511.10   58.72
  -1  -1  10  621.54   63.67
  -1  -1   9 1198.91   83.83
  -1  -1   9 1281.01   90.15
  -1  -1   8  133.82   28.11
  -1  -1   8  115.89   26.06
   1   1  -7 2621.81  101.88
  -1  -1   7 2678.13  114.17
  -1  -1   7 2602.49  119.28
   1   1  -6 2660.70   92.07
  -1  -1   6 2604.76  105.07
   1   1  -6 2525.65   95.40
  -1  -1   5   97.43   17.57
   1   1  -5  157.09   19.50
   1   1  -5  129.09   16.98
  -1  -1   5  121.97   19.78
   1   1  -4 3928.38  115.36
  -1  -1   4 4154.66  122.38
  -1  -1   4 3789.67  119.52
   1   1  -4 3922.43  113.80
  -1  -1   3 2079.69   72.81
  -1  -1   3 2181.39   72.85
   1   1  -3 2156.81   71.22
   1   1  -3 2138.97   71.51
   1   1  -2 1031.74   41.49
   1   1  -2  993.51   41.54
  -1  -1   2 1009.75   39.65
  -1  -1   2  972.02   41.01
  -1  -1   1 3937.67   92.21
   1   1  -1 3761.83   99.74
   1   1  -1 3769.66   93.98
   1   1  -1 3885.66   99.80
  -1  -1   1 3913.85  101.08
   1   1   0  750.59   29.82
  -1  -1   0  797.20   23.89
   1   1   0  697.26   29.61
   1   1   0  753.08   28.64
   1   1   1 3627.48   93.49
  -1  -1  -1 3678.08   81.97
   1   1   1 3719.18   89.09
   1   1   1 3490.78   89.29
  -1  -1  -2 3902.43   96.81
   1   1   2 3944.90   90.40
   1   1   2 3764.40  100.00
   1   1   2 3933.22   95.54
   1   1   3   35.98    9.11
   1   1   3   29.31    8.45
   1   1   3   26.10    5.88
  -1  -1  -3   41.85    9.26
   1   1   4 6614.36  174.11
  -1  -1  -4 6694.04  178.68
   1   1   4 6817.83  164.46
   1   1   4 6995.98  174.60
  -1  -1  -5 1837.67   79.18
   1   1   5 1821.88   73.60
   1   1   5 1898.50   68.17
   1   1   5 1771.92   73.65
   1   1   6  244.71   27.25
  -1  -1  -6  183.43   18.80
   1   1   6  278.77   25.86
  -1  -1  -6  218.42   29.07
   1   1   6  278.06   28.65
   1   1   7 4301.32  144.39
   1   1   7 4249.44  144.61
   1   1   7 4430.72  138.82
  -1  -1  -7 4141.47  123.86
   1   1   8  235.80   29.65
   1   1   8  278.40   33.54
   1   1   8  238.86   32.21
  -1  -1  -8  204.29   22.39
   1   1   9  500.42   46.24
   1   1   9  472.47   47.65
   1   1   9  444.01   47.18
   1   1  10  864.53   68.98
   1   1  10  857.22   65.62
   1   1  10  867.63   69.79
   1   1  11    6.57   10.63
   1   1  11  -22.47   18.06
   1   1  11   -1.31   17.03
   1   1  12  484.83   61.03
   1   1  12  364.57   52.44
  -1  -2  10  143.49   36.38
  -1  -2  10   66.62   23.35
  -1  -2   9  195.99   37.32
  -1  -2   9  171.36   35.08
  -1  -2   8  710.33   62.34
  -1  -2   7   22.91   14.42
  -1  -2   7   19.23   12.58
  -1  -2   6 2048.78   97.58
   1   2  -6 2249.31   88.75
  -1  -2   6 2238.37   99.31
   1   2  -6 2106.03   89.98
  -1  -2   5 1328.80   69.62
  -1  -2   5 1325.79   68.30
   1   2  -5 1307.04   61.56
   1   2  -5 1343.58   66.10
   1   2  -4  451.95   34.87
   1   2  -4  461.19   32.49
  -1  -2   4  540.11   37.77
  -1  -2   4  462.70   37.07
   1   2  -3 6808.81  186.60
   1   2  -3 7215.38  182.33
  -1  -2   3 7481.46  185.66
  -1  -2   3 7021.19  188.15
   1   2  -2 1073.98   46.36
  -1  -2   2 1037.76   48.92
   1   2  -2  979.12   47.66
  -1  -2   2  977.79   43.22
  -1  -2   1 2315.67   76.26
   1   2  -1 2243.10   75.45
  -1  -2   1 2226.75   68.79
  -1  -2   0 6767.51  161.02
   1   2   0 6732.83  166.29
   1   2   0 6836.63  169.22
   1   2   1   16.24    8.55
   1   2   1   25.02    7.26
  -1  -2  -1    6.83    5.79
  -1  -2  -2 1558.48   55.44
   1   2   2 1553.87   49.24
   1   2   2 1494.31   52.00
   1   2   2 1486.42   57.61
   1   2   3 2746.87   79.88
   1   2   3 2732.36   86.90
   1   2   3 2775.43   73.22
   1   2   4  619.32   32.13
   1   2   4  587.65   36.15
   1   2   4  530.12   35.30
   1   2   5 2153.27   81.87
   1   2   5 2072.46   74.17
   1   2   5 2076.18   80.49
   1   2   6  908.05   53.35
   1   2   6  858.86   51.53
   1   2   6  777.86   45.25
   1   2   7 1022.39   60.45
   1   2   7  847.23   57.74
   1   2   7  879.81   53.24
   1   2   8 2914.69  118.08
  -1  -2  -8 2696.60  102.33
   1   2   8 2871.52  118.96
   1   2   8 2817.53  110.86
   1   2   9   55.48   16.96
   1   2   9   33.58   15.17
   1   2   9   66.35   19.21
  -1  -2  -9   29.38   10.70
   1   2  10  850.84   64.90
   1   2  10  735.86   64.52
   1   2  10  841.51   68.34
   1   2  11 1515.77   99.86
   1   2  11 1498.77   93.88
   1   2  11 1586.86  101.73
   1   2  12   93.51   25.57
   1   2  12    6.02   12.98
  -1  -3   9   20.87   17.36
  -1  -3   8  277.67   40.24
  -1  -3   8  255.31   41.25
  -1  -3   7  871.37   69.55
  -1  -3   7  905.00   67.28
  -1  -3   6   27.02   12.73
  -1  -3   6   19.43   12.80
   1   3  -6   16.80   11.62
  -1  -3   5  741.38   55.01
   1   3  -5  722.75   52.58
  -1  -3   5  730.01   52.16
  -1  -3   4 1032.63   63.18
   1   3  -4  974.42   59.60
  -1  -3   4 1100.66   59.87
  -1  -3   3 1064.33   58.45
   1   3  -3  934.96   55.85
  -1  -3   3  946.76   51.77
  -1  -3   2 3581.64  116.80
  -1  -3   2 3590.30  111.10
   1   3  -2 3565.96  119.28
   1   3  -1  712.11   31.81
  -1  -3   1  723.26   42.21
  -1  -3   1  774.97   41.49
   1   3  -1  742.89   44.09
   1   3   0 5722.09  127.67
   1   3   0 6111.99  163.69
   1   3   0 5796.36  158.15
  -1  -3   0 5818.70  154.20
   1   3   1 5838.89  162.06
   1   3   1 6010.09  156.18
  -1  -3  -1 5979.72  157.96
   1   3   2    0.18    5.75
   1   3   2    5.17    7.84
   1   3   2    0.60    7.34
  -1  -3  -2    6.33    7.29
   1   3   3 5266.81  133.94
   1   3   3 5249.28  152.30
  -1  -3  -3 5427.79  151.43
   1   3   3 5231.18  143.92
   1   3   4 2087.50   82.15
  -1  -3  -4 2257.86   87.17
   1   3   4 1996.40   62.15
   1   3   4 2087.21   76.12
   1   3   5  796.16   48.82
   1   3   5  738.09   43.34
   1   3   6 1133.43   58.24
   1   3   6 1190.14   65.14
   1   3   7  343.17   33.09
   1   3   7  300.59   33.85
   1   3   7  324.85   34.93
   1   3   8 1284.19   70.88
   1   3   8 1177.10   73.91
   1   3   8 1314.75   77.46
   1   3   9  456.47   47.18
   1   3   9  402.89   44.70
  -1  -3  -9  379.82   38.73
   1   3   9  385.00   40.82
   1   3  10   51.57   19.28
   1   3  10   43.03   17.39
   1   3  11 1239.49   89.69
   1   3  11 1234.51   89.23
   1   3  11 1185.75   82.64
   1   3  12  411.84   55.15
   1   3  12  498.50   60.02
  -1  -4   8   -7.14   16.75
  -1  -4   8   -8.46    9.17
   1   4  -7 1214.00   82.92
  -1  -4   7 1218.40   83.00
  -1  -4   6  670.23   56.96
   1   4  -6  633.98   57.22
  -1  -4   6  634.39   59.31
  -1  -4   5   52.71   16.82
   1   4  -5   89.87   20.79
  -1  -4   5   71.18   19.97
   1   4  -4 1264.51   75.99
  -1  -4   4 1385.88   76.79
  -1  -4   4 1239.08   70.46
  -1  -4   3  291.16   32.26
  -1  -4   3  337.62   34.01
   1   4  -3  304.60   35.38
   1   4  -2  425.52   30.27
   1   4  -2  468.38   41.44
  -1  -4   2  416.69   37.22
  -1  -4   2  492.33   38.90
   1   4  -1 1868.46   83.20
   1   4  -1 1870.32   60.82
  -1  -4   1 1856.85   78.04
  -1  -4   1 1701.04   77.01
   1   4   0   90.22    8.45
  -1  -4   0   64.76   15.20
  -1  -4   0   64.12   13.79
   1   4   1 3877.82  127.53
  -1  -4  -1 3626.68  121.74
   1   4   1 3890.97  122.60
   1   4   2 2805.24  104.04
  -1  -4  -2 2817.87  101.94
   1   4   2 2833.29   95.46
   1   4   3  107.17   14.93
   1   4   3   82.86   17.85
  -1  -4  -3  119.76   20.00
   1   4   3  104.81   17.40
   1   4   4 8876.55  234.45
   1   4   4 8358.28  224.77
   1   4   4 8400.77  205.26
  -1  -4  -4 8665.31  235.69
  -1  -4  -5 1064.83   65.30
   1   4   5  988.97   60.41
   1   4   5  939.01   40.73
   1   4   5 1022.21   56.79
   1   4   6  590.81   47.15
  -1  -4  -6  713.58   56.00
   1   4   6  663.31   46.93
  -1  -4  -7 3732.23  153.18
   1   4   7 3882.21  142.73
   1   4   7 3596.17  131.30
   1   4   8   19.93   12.63
   1   4   8   26.25   13.52
  -1  -4  -8   17.52   17.43
   1   4   9  638.35   54.12
   1   4   9  689.35   59.87
  -1  -4  -9  647.84   65.40
   1   4  10  575.23   57.95
   1   4  10  518.56   51.91
  -1  -4 -10  459.98   46.95
  -1  -4 -10  554.19   64.95
   1   4  11   35.95   19.52
  -1  -4 -11   25.99   20.83
  -1  -4 -12  580.66   73.52
   1   4  12  632.07   68.94
  -1  -5   8  451.50   58.59
  -1  -5   7   55.27   19.54
   1   5  -7   58.17   22.21
  -1  -5   7   36.56   18.13
  -1  -5   6 1386.66   92.94
   1   5  -6 1427.61   93.37
  -1  -5   6 1439.83   91.28
  -1  -5   5  436.56   46.24
  -1  -5   5  357.07   43.66
   1   5  -5  393.35   47.06
  -1  -5   4  404.57   43.43
   1   5  -4  504.16   50.06
  -1  -5   4  457.26   46.02
  -1  -5   3 1970.96   97.03
   1   5  -3 2298.34  109.30
  -1  -5   3 2225.84  102.02
   1   5  -2   35.61   10.34
  -1  -5   2   57.97   16.97
   1   5  -2   14.81   14.17
  -1  -5   2   46.19   15.82
   1   5  -1  542.54   30.13
   1   5  -1  506.74   46.08
  -1  -5   1  506.82   42.17
  -1  -5   1  532.94   43.25
   1   5   0 1567.53   48.51
   1   5   0 1445.26   77.56
  -1  -5   0 1657.76   78.38
  -1  -5   0 1583.51   77.08
  -1  -5  -1  135.87   22.96
   1   5   1  133.10   22.37
   1   5   1  135.76    8.42
   1   5   1  127.45   23.21
   1   5   2  550.68   45.35
   1   5   2  544.10   40.71
  -1  -5  -2  591.19   46.30
   1   5   2  557.36   21.51
   1   5   3 1167.74   67.25
   1   5   3 1102.97   57.15
  -1  -5  -3 1162.59   67.60
   1   5   3 1113.82   66.14
   1   5   4  737.22   43.53
   1   5   4  898.44   58.98
  -1  -5  -4  870.97   59.43
   1   5   4  810.36   54.26
   1   5   5 2731.51  108.59
   1   5   5 2581.22   87.10
  -1  -5  -5 2608.17  114.91
   1   5   5 2522.28  110.29
  -1  -5  -6  550.92   51.98
   1   5   6  504.07   44.76
   1   5   6  491.51   45.74
   1   5   7 1550.00   83.40
   1   5   7 1474.08   85.00
  -1  -5  -7 1417.91   90.47
   1   5   8 3169.20  137.11
   1   5   8 3023.80  129.79
  -1  -5  -8 3059.18  146.36
   1   5   9  -13.22   12.92
   1   5   9  -16.63   14.41
  -1  -5  -9   12.03   15.59
   1   5  10 1012.94   80.38
   1   5  10 1103.22   79.55
  -1  -5 -10  975.34   88.15
  -1  -5 -11  881.98   72.40
  -1  -5 -11  787.63   84.50
   1   5  11  996.68   83.26
   1   5  12   98.35   30.75
  -1  -6   7  377.08   52.57
   1   6  -7  228.09   42.31
  -1  -6   6  109.46   30.34
   1   6  -6   98.27   27.08
  -1  -6   6   90.96   25.76
   1   6  -5  561.77   59.79
  -1  -6   5  529.38   55.69
   1   6  -4  245.86   39.21
  -1  -6   4  272.60   37.70
  -1  -6   4  279.53   39.55
  -1  -6   3 1096.35   74.47
   1   6  -3 1200.46   82.02
  -1  -6   3 1088.83   73.08
  -1  -6   2 1239.47   76.20
  -1  -6   2 1364.55   79.11
  -1  -6   1   31.47   12.15
   1   6  -1   30.97   15.87
  -1  -6   1   50.20   17.11
  -1  -6   0 2313.48  104.34
   1   6   0 2502.25  111.95
  -1  -6   0 2239.24  101.39
   1   6   1  968.45   64.93
  -1  -6  -1  980.03   66.23
   1   6   2  126.45   22.78
  -1  -6  -2   93.74   21.54
   1   6   2  147.21   25.66
   1   6   3 1059.06   61.72
  -1  -6  -3 1126.67   71.54
   1   6   3  954.42   65.41
   1   6   4  297.29   29.95
   1   6   4  264.72   34.73
   1   6   4  279.41   34.96
  -1  -6  -4  273.47   36.28
   1   6   5  567.39   50.71
  -1  -6  -5  524.92   52.04
   1   6   5  551.66   39.18
   1   6   5  584.60   50.60
   1   6   6  305.49   37.83
  -1  -6  -6  361.51   44.46
   1   6   6  389.75   42.91
   1   6   7   85.48   22.03
   1   6   7   84.92   23.84
  -1  -6  -7   60.54   21.89
   1   6   8 1303.46   83.56
   1   6   8 1190.05   83.16
  -1  -6  -8 1226.68   91.42
   1   6   9  508.82   56.42
  -1  -6  -9  555.46   65.25
   1   6   9  573.35   57.04
   1   6  10   -1.49   14.30
   1   6  10    9.67   11.73
  -1  -6 -10   -7.47   18.51
   1   6  11 1378.16  101.39
  -1  -6 -11 1465.73  116.51
  -1  -7   6  132.42   31.79
   1   7  -6  156.13   35.61
   1   7  -5   84.66   27.32
  -1  -7   5   33.20   16.42
  -1  -7   4  553.49   57.50
   1   7  -4  633.74   65.89
  -1  -7   4  576.18   58.40
  -1  -7   3   37.83   16.05
  -1  -7   3   62.86   20.24
   1   7  -3   22.48   17.42
   1   7  -2  469.49   52.88
  -1  -7   2  521.93   50.65
  -1  -7   2  434.44   47.49
  -1  -7   1  964.69   67.53
   1   7  -1  939.05   72.56
  -1  -7   1  990.82   70.15
   1   7   0    7.14   13.25
  -1  -7   0    8.87   10.23
  -1  -7   0    8.11   11.85
  -1  -7  -1 2635.98  122.93
  -1  -7  -1 2649.15  116.92
   1   7   1 2830.90  124.81
   1   7   2  802.93   60.89
  -1  -7  -2  695.49   60.84
  -1  -7  -3  329.76   41.76
   1   7   3  290.01   35.05
   1   7   3  285.61   38.21
   1   7   4 3035.93  133.13
  -1  -7  -4 2938.60  136.17
   1   7   4 3214.20  122.54
   1   7   5   59.39   20.97
   1   7   5   62.76   15.35
   1   7   5   40.49   17.95
  -1  -7  -5   46.50   19.99
   1   7   6  425.08   48.10
  -1  -7  -6  425.51   51.00
   1   7   6  443.67   49.04
   1   7   7  936.68   72.66
   1   7   7 1037.12   78.20
  -1  -7  -7  916.05   77.32
   1   7   8   42.94   20.12
   1   7   8   43.60   19.42
  -1  -7  -8   70.78   23.99
   1   7   9  372.48   48.15
   1   7   9  389.11   50.80
  -1  -7  -9  368.17   54.52
   1   7  10  120.52   33.94
   1   7  10  170.74   35.92
  -1  -7 -10  148.09   37.46
  -1  -7 -11  119.86   34.71
  -1  -8   4  293.48   44.12
   1   8  -4  273.41   48.73
   1   8  -3  679.31   69.61
  -1  -8   3  747.24   67.71
  -1  -8   3  665.82   63.51
   1   8  -2   19.20   17.51
  -1  -8   2   -4.95    8.80
  -1  -8   2    1.09   10.25
  -1  -8   1  195.33   33.26
   1   8  -1  243.65   39.64
  -1  -8   1  205.86   32.79
   1   8   0  655.97   62.14
  -1  -8   0  533.47   54.70
  -1  -8   0  588.81   54.43
  -1  -8  -1  111.33   23.94
   1   8   1  136.76   28.73
  -1  -8  -1  167.57   30.92
  -1  -8  -2  615.80   55.03
   1   8   2  604.00   56.49
  -1  -8  -2  594.80   59.06
   1   8   3  509.92   50.45
   1   8   3  435.94   49.53
  -1  -8  -3  385.78   48.78
   1   8   4  873.14   63.88
   1   8   4  801.89   67.45
  -1  -8  -4  770.25   68.90
   1   8   5 1694.26  101.96
   1   8   5 1987.07   95.63
  -1  -8  -5 1801.41  109.35
   1   8   6   66.21   20.96
   1   8   6   79.88   23.98
  -1  -8  -6   93.49   27.04
   1   8   7 1242.33   90.08
  -1  -8  -7 1221.40   93.79
   1   8   7 1272.24   89.99
   1   8   8 1163.45   88.86
   1   8   8 1132.08   87.13
  -1  -8  -8 1235.91   98.10
   1   8   9   51.98   22.48
   1   8   9   23.88   16.68
  -1  -8  -9    6.61   17.19
   1   8  10  596.31   66.85
  -1  -8 -10  454.96   64.70
  -1  -9   3 1023.05   83.97
  -1  -9   2  577.20   61.10
   1   9  -2  585.29   66.84
  -1  -9   1   13.24   11.88
   1   9  -1    0.43   16.22
  -1  -9   1   20.66   15.27
  -1  -9   0 1000.15   79.54
  -1  -9   0 1035.44   76.82
   1   9   0  955.00   81.29
  -1  -9  -1  193.27   36.00
   1   9   1  137.97   32.00
  -1  -9  -1  158.76   29.08
   1   9   2  121.15   28.20
  -1  -9  -2  103.11   24.25
  -1  -9  -2  106.21   28.17
  -1  -9  -3  444.30   55.11
  -1  -9  -3  322.31   42.22
   1   9   3  382.41   47.81
   1   9   4   51.55   19.39
   1   9   4   62.47   22.80
  -1  -9  -4   45.63   21.26
  -1  -9  -5  445.10   55.41
   1   9   5  435.91   53.25
   1   9   6  325.80   46.91
  -1  -9  -6  361.61   51.35
  -1  -9  -7   13.90   18.71
   1   9   7  -11.14   16.23
   1   9   8  945.49   85.37
   1   9   8 1025.38   86.56
  -1  -9  -8 1147.19   96.87
   1   9   9  485.30   59.63
   1   9   9  494.63   61.24
  -1  -9  -9  360.84   57.46
  -1 -10   1  568.70   60.43
  -1 -10   0  102.79   25.18
   1  10   0  105.05   29.96
   1  10   1 1525.47  107.00
  -1 -10  -1 1489.15  103.44
  -1 -10  -1 1706.09  103.22
   1  10   2  155.58   33.14
  -1 -10  -2  192.03   33.00
  -1 -10  -2  160.07   34.12
   1  10   3  297.80   44.45
  -1 -10  -3  236.36   37.10
  -1 -10  -3  270.37   45.01
   1  10   4  986.69   78.95
  -1 -10  -4 1048.24   90.71
  -1 -10  -5    4.79   15.06
  -1 -10  -6  206.52   43.09
   1  10   6  265.31   45.46
   1  10   7  230.64   41.80
  -1 -10  -7  272.15   48.48
   1  10   8   67.96   26.36
  -1 -10  -8   61.28   27.18
   1  11   3  138.99   34.12
  -1 -11  -3  158.57   34.68
  -1 -11  -4  762.63   79.61
  -1 -11  -5 1069.95   95.82
  -2  10   6  305.58   52.78
   2 -10  -5  260.72   48.22
   2 -10  -4  640.28   75.59
  -2  10   3   49.54   20.56
   2 -10  -3   48.11   23.44
  -2  10   2  256.07   46.94
   2 -10  -2  278.15   49.35
  -2  10   1  175.25   35.69
   2 -10  -1  131.15   34.42
   2 -10   0   -8.58   15.62
  -2  10   0  -21.22   17.59
   2 -10   1  360.18   54.03
   2  -9  -8  235.88   47.73
  -2   9   8  211.13   45.07
  -2   9   7   27.31   20.04
   2  -9  -7  130.09   33.24
  -2   9   6  861.19   84.72
   2  -9  -6  849.87   84.76
  -2   9   5   60.97   26.50
   2  -9  -5  103.63   31.69
   2  -9  -4  606.41   68.94
   2  -9  -3 1491.75  108.77
  -2   9   3 1579.98   96.29
  -2   9   2  -13.79   16.02
   2  -9  -2    8.27   17.58
  -2   9   1  790.27   70.76
   2  -9  -1  752.34   74.61
  -2   9   0  685.68   67.12
   2  -9   0  489.54   60.61
  -2   9  -1   98.61   30.25
   2  -9   1   38.03   20.36
   2  -9   2  409.20   56.69
  -2   9  -2  357.95   54.75
  -2   9  -3   55.59   25.94
   2  -9   3   47.30   21.96
   2  -8  -9   60.75   24.69
   2  -8  -9  122.27   34.44
  -2   8   9   73.63   28.34
  -2   8   8  465.19   62.15
   2  -8  -8  479.54   64.26
  -2   8   7  348.76   52.13
   2  -8  -7  483.08   62.09
   2  -8  -6  242.94   43.37
  -2   8   6  292.46   46.86
  -2   8   5  451.37   56.53
   2  -8  -5  412.96   54.33
  -2   8   4  102.62   20.76
  -2   8   4   93.45   27.81
   2  -8  -4   53.62   23.21
  -2   8   3  916.54   65.71
  -2   8   3  839.90   77.04
   2  -8  -3  846.84   76.00
  -2   8   2  753.49   61.86
   2  -8  -2  745.12   71.40
  -2   8   1   14.58   16.83
   2  -8  -1   -1.35   11.80
   2  -8   0 1534.23  102.87
  -2   8   0 1808.67  104.56
  -2   8  -1  647.65   63.94
   2  -8   1  591.62   62.63
   2  -8   2  338.39   48.28
  -2   8  -2  318.42   48.77
   2  -8   3 1229.19   93.92
  -2   8  -3 1121.99   91.41
  -2   8  -4  123.18   32.73
   2  -8   4   94.15   29.07
   2  -8   5  327.22   44.43
   2  -8   5  259.96   46.18
   2  -8   6  179.19   34.76
  -2   7  10 1391.36  110.75
   2  -7 -10 1326.18  113.45
   2  -7  -9  209.06   40.68
   2  -7  -9  311.77   53.30
  -2   7   9  335.24   53.86
  -2   7   8  239.48   43.09
   2  -7  -8  289.79   48.63
   2  -7  -8  163.75   33.45
  -2   7   7 2017.87  121.80
   2  -7  -7 1987.41  123.32
  -2   7   6  129.74   30.20
   2  -7  -6  145.42   32.60
  -2   7   5  608.14   61.09
   2  -7  -5  533.65   58.51
  -2   7   4 1016.67   78.97
   2  -7  -4  944.75   76.37
  -2   7   4  920.66   58.42
  -2   7   3  -12.57   10.36
  -2   7   3   -3.95   17.21
   2  -7  -3   13.53   15.09
  -2   7   2  632.73   62.66
  -2   7   2  572.50   49.25
   2  -7  -2  557.39   57.93
  -2   7   1  339.25   36.81
   2  -7  -1  331.46   44.80
   2  -7   0   68.29   14.18
   2  -7   0   67.97   22.61
  -2   7   0   63.85   15.92
   2  -7   1 1141.06   60.85
   2  -7   1  976.52   77.27
  -2   7  -1 1072.73   65.18
   2  -7   2  213.37   36.43
  -2   7  -2  218.81   30.06
   2  -7   2  184.82   25.60
   2  -7   3  375.59   38.96
  -2   7  -3  291.48   44.18
   2  -7   4 1578.97  105.28
   2  -7   4 1707.64   92.09
  -2   7  -4 1569.73  104.48
  -2   7  -5    4.55   15.10
   2  -7   5   19.13   12.16
   2  -7   5  -13.88   16.21
   2  -7   6  546.45   65.54
  -2   7  -6  499.45   61.85
   2  -7   6  506.99   55.15
   2  -7   7  717.41   70.06
  -2   7  -7  747.23   79.25
   2  -6 -10    2.58   18.47
  -2   6  10   34.43   21.85
   2  -6 -10   59.13   25.95
   2  -6  -9  732.42   69.89
   2  -6  -9  856.02   85.08
  -2   6   9  941.56   84.06
   2  -6  -8  316.38   44.30
  -2   6   8  388.96   52.27
   2  -6  -8  371.99   53.93
  -2   6   7  718.08   67.02
   2  -6  -7  662.06   67.26
  -2   6   6 2586.03  129.47
   2  -6  -6 2645.35  133.85
  -2   6   5   14.91   15.36
  -2   6   5   46.79   14.09
   2  -6  -5   22.68   14.31
  -2   6   4 2192.87  111.36
  -2   6   4 2044.99   87.41
   2  -6  -4 2158.04  111.55
  -2   6   3 2505.00  118.61
   2  -6  -3 2298.45  115.26
  -2   6   2  135.44   23.88
   2  -6  -2  126.08   16.34
  -2   6   2  107.30   24.97
   2  -6  -2  127.24   27.80
   2  -6  -1 1294.45   55.69
  -2   6   1 1315.79   73.74
   2  -6  -1 1361.99   85.79
  -2   6   0  590.65   47.57
   2  -6   0  598.79   37.12
   2  -6   0  573.53   53.88
  -2   6  -1  401.90   38.36
   2  -6   1  353.07   42.89
   2  -6   1  366.15   30.49
   2  -6   2  386.42   33.55
  -2   6  -2  387.07   38.47
   2  -6   2  404.29   46.35
   2  -6   3  136.55   27.83
  -2   6  -3   97.90   21.54
   2  -6   3   87.85   18.26
   2  -6   4  666.15   63.50
   2  -6   4  695.34   53.64
  -2   6  -4  669.74   56.30
  -2   6  -5  424.43   47.90
   2  -6   5  406.32   43.86
  -2   6  -5  427.33   51.80
   2  -6   5  419.99   52.74
  -2   6  -6    1.84   11.52
   2  -6   6    1.02    8.03
  -2   6  -6   -5.14   11.12
   2  -6   6    0.61   12.33
  -2   6  -7  805.73   77.36
   2  -6   7  882.91   74.13
   2  -6   7  766.78   77.82
  -2   6  -7  703.55   69.95
   2  -6   8  356.17   54.50
  -2   6  -8  392.18   54.11
   2  -6   8  434.32   54.81
  -2   5  11  639.30   73.39
   2  -5 -11  651.95   67.32
   2  -5 -11  715.57   81.78
  -2   5  10  438.51   58.74
   2  -5 -10  344.97   48.43
   2  -5  -9  141.31   30.32
  -2   5   9  128.12   32.11
   2  -5  -9  186.61   38.59
  -2   5   8  768.23   69.29
   2  -5  -8  688.08   70.60
   2  -5  -8  701.07   61.74
   2  -5  -7  285.17   42.91
   2  -5  -7  312.59   40.40
   2  -5  -7  328.14   31.77
  -2   5   7  321.84   42.71
   2  -5  -6 1082.18   78.17
  -2   5   6  882.49   68.78
  -2   5   5 1449.83   85.89
   2  -5  -5 1289.02   83.85
  -2   5   4   12.83   15.05
  -2   5   4   24.45   10.36
   2  -5  -4   17.15   13.17
  -2   5   3 4162.85  154.02
  -2   5   3 4323.61  129.53
   2  -5  -3 4090.47  153.55
  -2   5   2 2308.43  104.41
   2  -5  -2 1995.70   98.86
   2  -5  -1  458.00   26.78
  -2   5   1  392.86   41.10
  -2   5   1  432.19   39.75
   2  -5  -1  374.14   40.52
  -2   5   0 5394.04  172.34
   2  -5   0 5600.61  186.35
   2  -5   0 5647.50  145.39
   2  -5   1  548.15   33.95
  -2   5  -1  515.93   42.18
   2  -5   1  473.81   45.71
  -2   5  -2  934.86   58.17
   2  -5   2  979.19   51.40
   2  -5   2  946.69   66.70
  -2   5  -3 1760.61   86.60
   2  -5   3 1853.57   79.78
   2  -5   3 1777.14   97.08
   2  -5   4   -2.38    7.54
  -2   5  -4   17.67   12.60
   2  -5   4   11.07   13.11
   2  -5   4   12.89    9.85
   2  -5   5  811.01   69.91
   2  -5   5  763.85   56.91
  -2   5  -5  854.77   65.22
   2  -5   6  195.21   38.12
  -2   5  -6  150.29   31.44
   2  -5   6  178.83   29.97
  -2   5  -7   16.18   16.00
  -2   5  -7    5.61   11.54
   2  -5   7   13.10   13.11
   2  -5   7   20.19   14.96
  -2   5  -8  583.21   63.36
  -2   5  -8  720.12   72.91
   2  -5   8  708.06   67.33
   2  -5   8  574.18   67.13
  -2   5  -9   36.56   18.90
   2  -5   9   22.01   18.34
   2  -5   9   76.05   25.49
   2  -4 -11   61.32   20.93
   2  -4 -11   47.37   24.13
  -2   4  11   22.15   19.85
   2  -4 -10 1370.07   92.92
   2  -4 -10 1575.38  114.63
  -2   4  10 1544.34  107.45
  -2   4   9  194.33   37.91
   2  -4  -9  226.74   35.64
   2  -4  -9  185.58   37.54
   2  -4  -8  374.50   43.24
  -2   4   8  403.58   40.17
  -2   4   8  428.07   49.42
   2  -4  -8  342.30   47.99
   2  -4  -7 1730.67   93.22
  -2   4   7 1939.09   86.66
   2  -4  -7 1693.84  103.71
  -2   4   7 1890.54  102.09
  -2   4   6    1.35   10.70
   2  -4  -6   30.82   16.12
   2  -4  -6   19.93   12.11
  -2   4   6   37.01   11.14
   2  -4  -6   21.23    8.99
  -2   4   5  659.23   53.42
   2  -4  -5  756.95   59.10
  -2   4   5  771.42   44.12
  -2   4   4 1470.66   60.48
  -2   4   4 1512.76   78.81
   2  -4  -4 1500.94   80.83
  -2   4   3  103.28   20.30
  -2   4   3  116.64   15.09
   2  -4  -3   95.26   20.06
  -2   4   2 2187.03   73.76
  -2   4   2 2106.48   92.41
   2  -4  -2 1995.14   91.15
   2  -4  -1 1282.11   69.64
  -2   4   1 1466.94   73.04
  -2   4   1 1347.48   67.78
   2  -4  -1 1264.03   43.29
  -2   4   0 1291.60   68.55
  -2   4   0 1434.80   74.82
   2  -4   0 1245.88   45.50
   2  -4   0 1290.90   70.51
   2  -4   1 5207.18  136.64
   2  -4   1 5384.19  169.97
  -2   4  -1 5465.93  165.32
   2  -4   2  205.17   20.24
   2  -4   2  239.41   30.70
  -2   4  -2  195.27   25.35
   2  -4   3 2147.84   82.04
  -2   4  -3 2248.65   95.43
   2  -4   3 2267.44  104.91
   2  -4   4 4211.73  126.29
   2  -4   4 4047.59  132.99
  -2   4  -4 3838.95  143.70
   2  -4   4 4108.91  154.76
  -2   4  -5   85.85   21.61
   2  -4   5  134.05   22.38
   2  -4   5  101.92   16.46
   2  -4   5  128.01   25.63
  -2   4  -6 1196.13   80.69
   2  -4   6 1220.80   73.60
   2  -4   6 1084.14   78.58
  -2   4  -7  768.12   69.01
   2  -4   7  826.48   64.07
   2  -4   7  771.35   68.80
   2  -4   8  269.84   43.15
   2  -4   8  313.52   42.62
  -2   4  -8  294.53   44.90
  -2   4  -8  246.96   39.45
   2  -4   9  355.15   51.76
  -2   4  -9  345.83   53.19
   2  -4   9  307.29   45.96
  -2   3  11  302.49   49.58
   2  -3 -11  314.52   54.11
  -2   3  10  217.05   41.10
   2  -3 -10  201.34   34.23
   2  -3 -10  260.62   45.16
  -2   3  10  267.44   38.85
   2  -3  -9  963.66   71.03
   2  -3  -9 1099.14   87.02
  -2   3   9 1090.12   73.52
  -2   3   9 1058.86   81.35
  -2   3   8  179.73   31.45
  -2   3   8  186.56   28.82
   2  -3  -8  200.68   35.05
   2  -3  -8  131.23   25.25
  -2   3   7 1595.70   90.47
   2  -3  -7 1605.22   85.00
   2  -3  -7 1555.79   94.16
  -2   3   7 1741.85   77.08
  -2   3   7 1744.51   80.88
  -2   3   6 2650.58   93.35
  -2   3   6 2497.28  111.06
   2  -3  -6 2373.16   82.31
   2  -3  -6 2303.82  113.09
  -2   3   6 2653.90   95.40
   2  -3  -6 2346.33  102.36
  -2   3   5   18.31   11.84
   2  -3  -5    8.49    5.20
  -2   3   5   -1.07    5.87
   2  -3  -5   13.39   11.64
   2  -3  -5   -2.91    9.51
  -2   3   5   13.17    7.22
  -2   3   4 2869.52   85.79
  -2   3   4 2737.19   85.50
   2  -3  -4 2543.17   87.16
  -2   3   4 2900.73  108.47
   2  -3  -4 2821.44  110.41
   2  -3  -4 2774.19  102.38
  -2   3   3 1741.45   57.88
  -2   3   3 1679.27   75.54
   2  -3  -3 1706.50   77.80
  -2   3   2  455.57   34.95
   2  -3  -2  399.16   34.15
  -2   3   2  412.51   23.14
  -2   3   1 1208.23   59.66
   2  -3  -1 1272.38   61.43
   2  -3  -1 1164.64   33.53
   2  -3   0  725.92   26.03
  -2   3   0  765.27   47.50
  -2   3   0  712.39   45.42
   2  -3   0  724.55   46.17
   2  -3   1 1625.73   52.70
   2  -3   1 1801.91   77.00
  -2   3  -1 1758.62   76.83
  -2   3  -2 1051.39   57.20
   2  -3   2  990.50   42.57
   2  -3   2 1153.16   61.93
   2  -3   3  162.79   17.90
   2  -3   3  174.33   19.05
  -2   3  -3  199.84   25.51
   2  -3   3  203.14   27.18
  -2   3  -4 3181.33  122.27
   2  -3   4 3275.30   99.70
   2  -3   4 3214.22  108.29
   2  -3   4 3256.73  124.03
  -2   3  -5 1384.67   80.23
   2  -3   5 1437.32   79.87
   2  -3   5 1420.45   70.04
   2  -3   5 1475.65   58.26
   2  -3   6   74.00   17.15
  -2   3  -6   77.06   21.30
   2  -3   6   66.60   19.82
   2  -3   7 2405.84  119.86
  -2   3  -7 2302.08  121.97
   2  -3   7 2455.54  110.88
  -2   3  -8  575.22   53.26
   2  -3   8  515.59   51.84
   2  -3   8  615.64   62.06
  -2   3  -8  687.80   67.76
   2  -3   9  440.93   51.49
  -2   3  -9  423.27   56.42
   2  -3   9  486.12   57.93
   2  -3  10  606.10   69.31
   2  -3  10  633.04   65.57
  -2   2  11  459.11   55.90
  -2   2  11  364.71   53.87
   2  -2 -11  374.74   57.88
   2  -2 -10  201.84   33.46
  -2   2  10  245.48   42.29
   2  -2 -10  181.97   36.15
  -2   2  10  239.69   38.60
   2  -2  -9  159.42   33.18
  -2   2   9  170.06   33.60
   2  -2  -9  111.67   24.86
  -2   2   9  171.62   29.86
  -2   2   8  776.19   56.39
   2  -2  -8  612.72   51.58
  -2   2   8  629.93   58.10
   2  -2  -8  709.02   64.80
  -2   2   7  160.70   27.52
  -2   2   7   90.10   16.78
   2  -2  -7   79.79   24.70
  -2   2   7   95.48   19.77
   2  -2  -7  104.84   21.75
   2  -2  -6 1833.25   84.62
  -2   2   6 1755.42   89.61
   2  -2  -6 2043.90   96.79
  -2   2   6 1917.77   79.54
  -2   2   6 1947.74   75.36
  -2   2   5 1535.82   63.93
   2  -2  -5 1522.34   71.29
  -2   2   5 1631.07   61.37
  -2   2   5 1565.90   77.49
   2  -2  -5 1595.15   80.62
   2  -2  -5 1526.67   55.49
  -2   2   4   96.26   13.22
  -2   2   4   93.56   11.80
   2  -2  -4  102.75   17.65
   2  -2  -4   78.69   10.87
  -2   2   4   92.38   17.60
   2  -2  -4   84.21   16.57
  -2   2   3 7647.22  202.62
   2  -2  -3 7777.93  198.41
   2  -2  -3 7317.13  185.20
  -2   2   3 8050.42  176.75
   2  -2  -3 7565.09  203.79
  -2   2   3 7921.92  179.79
  -2   2   2 1105.57   51.69
  -2   2   2 1110.85   34.22
   2  -2  -2 1109.23   45.45
   2  -2  -2 1212.48   50.34
  -2   2   2 1132.74   34.25
   2  -2  -2 1089.75   52.25
  -2   2   1  967.07   44.92
   2  -2  -1  840.00   38.58
   2  -2  -1  885.49   44.70
   2  -2  -1  889.85   39.56
   2  -2   0 7593.02  193.08
  -2   2   0 7518.31  189.74
   2  -2   0 7551.59  158.05
   2  -2   0 7929.65  183.25
  -2   2   0 7758.85  198.96
  -2   2  -1   20.44   10.90
   2  -2   1   18.41    4.42
  -2   2  -1   32.95   10.60
   2  -2   1   29.51    8.40
   2  -2   1   19.19   10.51
   2  -2   2 1235.06   57.08
   2  -2   2 1315.39   45.93
   2  -2   2 1196.01   33.98
   2  -2   2 1277.04   48.33
   2  -2   3 1580.24   69.08
   2  -2   3 1549.16   58.68
   2  -2   3 1606.36   56.31
  -2   2  -3 1480.81   70.12
   2  -2   4   31.06   12.25
   2  -2   4   43.80   10.88
  -2   2  -4   27.14   13.77
   2  -2   4   43.76    8.87
   2  -2   5 1698.18   58.96
   2  -2   5 1777.83   75.54
   2  -2   5 1732.38   83.45
  -2   2  -5 1714.94   87.12
  -2   2  -6  327.62   39.74
   2  -2   6  268.84   30.12
   2  -2   6  277.12   34.33
   2  -2   7  125.19   23.64
  -2   2  -7  126.71   27.49
   2  -2   7  183.63   30.81
  -2   2  -8 1689.98  108.42
   2  -2   8 1916.23   98.27
   2  -2   8 1966.28  107.41
   2  -2   9  127.87   29.54
   2  -2   9   78.39   22.66
  -2   2  -9   59.19   25.03
   2  -2  10  395.67   50.43
   2  -2  10  451.84   57.51
  -2   1  11  165.97   35.86
  -2   1  11  165.72   34.19
  -2   1  10 1039.88   86.17
  -2   1  10 1126.42   82.77
   2  -1  -9   50.15   16.98
  -2   1   9   -2.73   11.73
  -2   1   9   45.94   17.85
  -2   1   8  233.92   31.94
   2  -1  -8  169.45   27.13
  -2   1   8  136.79   29.51
  -2   1   8  278.77   32.53
  -2   1   7 1155.08   65.72
   2  -1  -7 1060.08   63.91
  -2   1   7 1014.59   69.93
  -2   1   7 1097.86   60.46
   2  -1  -6   14.00    9.19
  -2   1   6    7.66   10.97
  -2   1   6    8.43    8.71
  -2   1   5  387.77   36.62
   2  -1  -5  412.52   22.48
  -2   1   5  418.31   32.38
   2  -1  -5  392.70   33.81
  -2   1   4 1515.91   67.68
   2  -1  -4 1284.21   46.44
   2  -1  -4 1253.05   59.64
  -2   1   4 1416.31   55.83
   2  -1  -3  764.63   41.48
  -2   1   3  738.00   42.27
  -2   1   3  820.22   35.39
   2  -1  -3  764.17   41.94
   2  -1  -3  753.69   33.39
  -2   1   2 2992.64   69.39
   2  -1  -2 2883.00   89.49
  -2   1   2 3022.71   91.94
  -2   1   2 2978.18   76.69
   2  -1  -2 3014.16   83.62
   2  -1  -2 3007.67   90.26
  -2   1   1 1329.70   34.21
   2  -1  -1 1347.53   47.10
   2  -1  -1 1309.21   48.29
   2  -1  -1 1268.92   47.24
  -2   1   1 1261.51   47.80
   2  -1   0 4060.96   99.65
  -2   1   0 3741.72  100.80
   2  -1   0 3918.38  104.11
   2  -1   0 4007.24  103.03
   2  -1   1 9661.35  217.82
  -2   1  -1 9657.65  235.43
  -2   1  -1 9458.81  216.16
   2  -1   1 9757.12  220.88
   2  -1   1 9256.09  206.01
   2  -1   1 9999.00  207.04
  -2   1  -2   30.49   11.73
   2  -1   2   29.46    7.43
   2  -1   2   32.12    6.85
   2  -1   2   27.64    3.46
   2  -1   2   14.09    7.74
  -2   1  -3 3163.70  107.57
   2  -1   3 3173.43   93.24
   2  -1   3 3286.33   88.71
   2  -1   3 3309.69  101.26
  -2   1  -4 4093.61  133.07
   2  -1   4 4130.91  105.57
   2  -1   4 3883.18  116.73
   2  -1   4 3915.45  124.88
  -2   1  -5  708.57   51.70
   2  -1   5  702.27   31.55
   2  -1   5  743.78   44.42
   2  -1   5  701.88   48.36
  -2   1  -6 1022.97   67.44
   2  -1   6  999.73   57.81
   2  -1   6 1030.51   63.03
  -2   1  -7  494.10   50.38
   2  -1   7  482.97   42.36
   2  -1   7  442.99   44.66
  -2   1  -8  806.25   69.05
   2  -1   8  635.29   58.13
   2  -1   8  680.83   54.78
  -2   1  -9  597.87   64.24
   2  -1   9  544.52   53.46
   2  -1   9  587.83   59.30
   2  -1   9  520.81   48.42
   2  -1  10    5.58   15.04
   2  -1  11  689.79   70.01
   2  -1  11  724.50   70.17
  -2   0  10  639.08   68.57
  -2   0  10  591.54   61.86
  -2   0   9 1043.95   83.02
  -2   0   9 1029.54   75.47
  -2   0   8   51.69   20.92
   2   0  -8   13.00   10.06
  -2   0   8   41.15   16.16
  -2   0   7 1866.48   90.96
  -2   0   7 1866.81  100.43
   2   0  -7 1885.34   88.68
  -2   0   6 1172.59   64.30
  -2   0   6  991.18   66.50
   2   0  -6 1088.77   61.41
   2   0  -5   55.32   14.11
  -2   0   5   48.75   13.19
  -2   0   5   14.14   11.14
   2   0  -5   59.47   11.09
   2   0  -5   42.96    6.44
   2   0  -4 1280.77   59.86
   2   0  -4 1388.38   52.35
   2   0  -4 1290.23   44.47
  -2   0   4 1280.64   57.06
  -2   0   4 1228.08   63.64
   2   0  -3  564.18   35.34
  -2   0   3  603.49   32.90
   2   0  -3  636.11   32.06
  -2   0   3  535.95   36.62
   2   0  -3  599.36   28.02
  -2   0   2  479.74   25.03
  -2   0   2  438.22   28.98
   2   0  -2  418.99   23.51
   2   0  -2  457.67   29.00
   2   0  -2  466.22   26.42
  -2   0   1  127.63   11.27
   2   0  -1  128.35   14.05
   2   0  -1  150.89   11.33
  -2   0   1  121.23   13.23
   2   0  -1  119.38   13.34
   2   0  -1  115.24   12.27
   2   0   0  765.56   32.50
  -2   0   0  686.01   27.53
   2   0   0  782.64   27.18
   2   0   0  741.43   32.27
   2   0   0  810.24   25.49
  -2   0  -1 3120.53   93.68
  -2   0  -1 3102.37   71.89
   2   0   1 3151.29   76.82
   2   0   1 3090.60   85.27
   2   0   1 3108.76   79.14
   2   0   1 3363.51   82.31
   2   0   2  825.22   34.24
   2   0   2  759.68   33.49
   2   0   2  749.65   32.59
   2   0   2  750.39   32.22
  -2   0  -3   47.96   11.57
   2   0   3   71.56    9.83
   2   0   3   59.64   11.27
   2   0   3   71.07   11.37
  -2   0  -4 5812.70  166.01
   2   0   4 5806.27  159.26
   2   0   4 5958.64  143.33
   2   0   4 6065.41  158.23
   2   0   5 1453.91   65.37
  -2   0  -5 1504.02   44.95
  -2   0  -5 1464.08   72.35
   2   0   5 1542.02   50.85
   2   0   5 1437.50   67.45
  -2   0  -6  515.69   45.32
   2   0   6  562.03   36.01
   2   0   6  544.19   25.39
   2   0   6  489.31   40.98
   2   0   6  512.40   39.66
  -2   0  -6  496.92   24.10
   2   0   7 2864.72  100.68
   2   0   7 2568.07  113.56
  -2   0  -7 2691.29  120.29
   2   0   7 2568.87  107.23
   2   0   8  257.12   32.90
  -2   0  -8  204.67   35.46
   2   0   8  215.90   26.72
   2   0   9  684.26   58.38
  -2   0  -9  617.41   64.31
   2   0   9  777.06   55.34
   2   0   9  640.72   56.66
   2   0  10  445.72   51.21
   2   0  10  434.43   50.33
   2   0  11   10.36   15.29
   2   0  11    7.63   15.40
   2   0  12  490.07   59.69
  -2  -1  10  119.11   31.39
  -2  -1  10  165.76   37.86
  -2  -1   9  402.99   50.18
  -2  -1   9  469.55   56.73
  -2  -1   8 1043.68   79.88
   2   1  -8  950.25   65.03
  -2  -1   8 1013.51   73.68
   2   1  -7  -12.33    9.53
  -2  -1   7    3.73   12.27
  -2  -1   7   10.09   13.67
  -2  -1   6 3272.50  134.88
   2   1  -6 3179.48  120.74
  -2  -1   6 3371.06  126.50
   2   1  -6 3359.80  110.16
   2   1  -5 1084.55   59.36
  -2  -1   5 1129.88   61.48
   2   1  -5 1060.11   52.85
   2   1  -4  425.54   33.81
   2   1  -4  439.12   31.16
  -2  -1   4  446.35   34.12
   2   1  -3 6621.57  170.26
  -2  -1   3 6608.75  173.75
   2   1  -3 6575.41  176.47
   2   1  -3 6596.19  159.53
   2   1  -2   54.59   11.89
  -2  -1   2   55.77    8.29
  -2  -1   2   69.45   12.17
   2   1  -2   75.29   12.31
   2   1  -2   52.98    9.02
   2   1  -1  513.91   29.86
  -2  -1   1  480.54   18.85
   2   1  -1  450.81   26.00
   2   1  -1  468.91   29.36
  -2  -1   1  502.62   29.82
   2   1   0 3223.13   90.46
   2   1   0 3119.62   91.74
   2   1   0 3242.71   90.00
   2   1   0 3348.03   93.32
   2   1   1  102.92   13.67
   2   1   1  113.57   13.22
  -2  -1  -1  150.57   14.12
   2   1   1  167.14   15.96
   2   1   2  407.95   25.42
   2   1   2  427.22   25.05
  -2  -1  -2  396.45   24.23
  -2  -1  -3  407.96   26.63
   2   1   3  400.02   16.16
   2   1   3  402.45   24.45
   2   1   3  378.43   26.30
   2   1   4   84.12    9.20
   2   1   4  102.68   15.82
  -2  -1  -4   76.20   14.79
   2   1   4  112.77   16.29
   2   1   4   91.81   12.01
  -2  -1  -5 2106.00   86.50
   2   1   5 2121.34   69.06
   2   1   5 2240.51   69.05
   2   1   5 2251.13   84.69
   2   1   5 2351.50   86.50
   2   1   6  206.28   26.01
   2   1   6  201.67   25.87
  -2  -1  -6  224.03   28.27
   2   1   6  195.79   19.60
   2   1   7  515.81   44.03
  -2  -1  -7  553.14   32.67
   2   1   7  548.25   44.96
   2   1   7  548.48   37.28
  -2  -1  -7  628.57   52.25
   2   1   8 2588.30  112.79
   2   1   8 2636.60  100.60
   2   1   8 2447.51  110.93
  -2  -1  -8 2706.95  125.09
   2   1   9   19.80   13.08
   2   1   9   28.13   16.28
   2   1   9   20.71   10.32
   2   1  10  659.41   62.11
   2   1  10  721.50   63.91
   2   1  11  814.03   72.88
   2   1  11  934.13   76.86
   2   1  12   34.70   22.17
   2   1  12   89.13   30.18
  -2  -2   9   32.09   23.30
  -2  -2   9  -10.17   15.68
  -2  -2   8  242.60   40.08
  -2  -2   8  238.92   39.73
   2   2  -7  940.72   63.36
  -2  -2   7 1176.23   78.06
  -2  -2   6   99.37   21.68
   2   2  -6  127.69   21.04
   2   2  -6  158.47   24.80
   2   2  -5 1205.36   63.80
  -2  -2   5 1188.38   68.76
   2   2  -5 1187.19   65.05
  -2  -2   5 1286.98   65.69
   2   2  -4 1337.15   66.23
  -2  -2   4 1384.93   69.81
   2   2  -4 1489.12   68.18
  -2  -2   4 1372.13   62.37
   2   2  -3 2410.12   88.49
   2   2  -3 2219.06   85.85
  -2  -2   3 2352.50   90.24
  -2  -2   3 2254.82   77.83
  -2  -2   2 5667.46  159.59
   2   2  -2 5613.32  155.99
   2   2  -2 5302.88  154.04
  -2  -2   2 5654.00  140.40
   2   2  -1  301.01   25.83
   2   2  -1  274.07   24.37
   2   2  -1  265.66   21.51
  -2  -2   1  272.48   16.99
  -2  -2   1  296.08   26.68
   2   2   0 5167.34  140.78
   2   2   0 5466.34  144.23
   2   2   0 5362.45  138.29
  -2  -2   0 5097.22  120.90
   2   2   1 6967.57  178.87
   2   2   1 6739.36  172.26
   2   2   1 6665.89  172.88
  -2  -2  -1 7030.92  154.72
  -2  -2  -1 7072.22  159.75
   2   2   2  495.80   33.59
  -2  -2  -2  551.60   23.55
   2   2   2  599.55   32.02
  -2  -2  -2  569.98   28.86
   2   2   2  528.76   31.46
  -2  -2  -3 2015.17   64.26
   2   2   3 2028.16   60.31
   2   2   3 1965.60   74.71
   2   2   3 2122.86   70.38
   2   2   3 1947.43   66.08
   2   2   4 1521.60   66.08
   2   2   4 1564.85   52.83
  -2  -2  -4 1534.90   61.12
   2   2   5  840.13   50.25
  -2  -2  -5  835.84   48.76
   2   2   5  850.87   38.89
   2   2   6  659.10   46.59
  -2  -2  -6  574.69   44.63
   2   2   6  625.15   36.38
   2   2   6  561.26   44.24
  -2  -2  -7   89.52   21.94
   2   2   7  127.09   23.18
   2   2   7  118.45   17.37
   2   2   7  117.35   22.71
   2   2   8  916.31   64.19
   2   2   8  979.14   55.58
   2   2   8  966.31   65.55
   2   2   9  659.33   48.62
   2   2   9  539.89   52.36
   2   2   9  656.30   56.82
   2   2  10   26.37   18.44
   2   2  10   -5.81   11.21
   2   2  11 1053.09   82.32
   2   2  11 1060.18   82.55
   2   2  12  434.76   55.65
   2   2  12  360.11   53.06
  -2  -3   9  540.15   66.15
  -2  -3   9  508.44   63.74
  -2  -3   8   13.98   17.25
  -2  -3   7 1267.16   87.17
  -2  -3   6  467.90   48.92
   2   3  -6  451.92   43.30
  -2  -3   6  484.02   44.34
  -2  -3   5   93.41   18.95
  -2  -3   5   80.58   20.91
   2   3  -5  110.12   20.02
   2   3  -5   61.43   17.52
  -2  -3   4  994.95   64.48
   2   3  -4 1006.21   61.22
  -2  -3   4 1047.06   56.48
   2   3  -3  500.17   40.73
  -2  -3   3  498.90   34.71
  -2  -3   3  481.75   41.21
   2   3  -2 1397.58   68.46
  -2  -3   2 1317.63   66.99
  -2  -3   2 1403.64   57.11
   2   3  -1 1561.77   70.66
  -2  -3   1 1593.59   57.98
  -2  -3   1 1540.11   71.09
   2   3   0  142.70   20.17
   2   3   0  197.06   23.69
  -2  -3   0  202.78   18.33
   2   3   1 6546.27  177.26
   2   3   1 6266.74  169.21
  -2  -3  -1 6027.52  158.03
   2   3   2 2211.61   88.41
   2   3   2 2359.52   80.92
  -2  -3  -2 2371.54   79.63
   2   3   3  282.41   29.45
   2   3   3  324.80   24.75
   2   3   3  282.08   23.40
  -2  -3  -3  268.98   25.26
  -2  -3  -3  315.46   19.08
   2   3   4 7023.48  191.49
  -2  -3  -4 6772.84  169.65
   2   3   4 6502.04  170.65
   2   3   4 6628.79  169.22
  -2  -3  -4 6829.88  184.85
   2   3   5  742.36   40.66
   2   3   5  731.34   49.83
   2   3   6  994.30   61.59
   2   3   6  951.86   49.24
   2   3   7 1693.56   87.38
   2   3   7 1697.61   73.41
   2   3   8   -9.85    9.01
   2   3   8    4.71   12.65
   2   3   9  680.57   59.21
   2   3   9  708.14   51.00
   2   3   9  557.71   53.99
   2   3  10  215.36   36.47
   2   3  10  209.16   35.88
   2   3  11   34.92   16.78
   2   3  11   62.78   22.69
   2   3  12  618.89   68.36
   2   3  12  605.79   68.11
  -2  -4   8  834.03   80.73
  -2  -4   7  146.80   33.54
   2   4  -6 2527.35  121.21
  -2  -4   6 2658.82  131.86
  -2  -4   6 2446.84  112.57
  -2  -4   5  348.80   43.31
   2   4  -5  324.70   39.10
  -2  -4   5  347.19   36.27
   2   4  -4  483.40   46.47
  -2  -4   4  503.95   47.34
  -2  -4   4  467.89   39.54
   2   4  -3 2850.52  118.73
  -2  -4   3 3130.84  108.55
  -2  -4   3 2762.53  116.94
   2   4  -2   17.71   10.99
  -2  -4   2   18.02   11.64
  -2  -4   2    6.14    6.13
   2   4  -1  549.81   44.15
  -2  -4   1  598.34   38.83
  -2  -4   1  579.72   45.36
   2   4   0 1769.21   79.45
  -2  -4   0 1570.82   66.45
   2   4   1  106.54   18.48
   2   4   1   95.54   20.55
  -2  -4  -1  124.04   18.08
   2   4   2 2031.15   88.95
   2   4   2 1882.49   78.16
  -2  -4  -2 1994.15   79.37
   2   4   3 1028.79   61.78
   2   4   3  996.96   50.83
  -2  -4  -3 1026.10   55.48
   2   4   4  780.24   43.15
  -2  -4  -4  861.68   52.49
   2   4   4  796.50   46.85
   2   4   4  794.24   54.81
   2   4   5 3774.78  117.02
   2   4   5 4246.54  130.20
   2   4   5 4042.14  142.50
  -2  -4  -5 4270.63  142.38
   2   4   6  312.08   30.31
  -2  -4  -6  263.60   33.99
   2   4   6  260.31   33.55
   2   4   7 1609.82   89.44
   2   4   7 1693.86   78.67
  -2  -4  -7 1702.04   93.79
   2   4   8 2327.04  113.95
   2   4   8 2331.05   98.84
  -2  -4  -8 2211.59  118.06
   2   4   9   26.81   11.48
   2   4   9   13.63   14.82
   2   4  10  847.08   72.88
   2   4  11  344.97   49.03
  -2  -4 -11  441.48   61.89
   2   4  12  239.13   43.01
  -2  -4 -12  200.46   46.34
  -2  -5   7  555.33   64.40
  -2  -5   6  413.71   52.05
   2   5  -6  347.64   46.71
  -2  -5   5 1335.79   88.64
   2   5  -5 1256.94   86.37
  -2  -5   5 1223.61   75.78
   2   5  -4  391.52   46.08
  -2  -5   4  402.20   45.17
  -2  -5   4  418.69   40.79
   2   5  -3 1981.13  103.87
  -2  -5   3 2084.56   92.99
  -2  -5   3 2046.70  102.48
  -2  -5   2 2644.33  115.61
   2   5  -2 2622.46  119.40
  -2  -5   2 2949.91  111.05
  -2  -5   1    3.68    6.72
  -2  -5   1    7.18   11.13
   2   5  -1    4.23   13.76
  -2  -5   0 2859.71  104.42
   2   5   0 2770.13  115.06
  -2  -5   0 2784.08  115.42
   2   5   1 1802.70   91.48
   2   5   1 1934.98   88.73
  -2  -5  -1 2054.32   87.48
   2   5   2  404.66   36.81
   2   5   2  447.55   42.96
  -2  -5  -2  393.60   36.64
   2   5   3 1558.38   83.25
   2   5   3 1492.25   71.92
  -2  -5  -3 1626.59   79.93
   2   5   4  487.41   46.44
   2   5   4  537.53   38.68
  -2  -5  -4  572.82   46.34
   2   5   5 1084.13   62.42
   2   5   5 1034.53   54.53
  -2  -5  -5 1200.45   71.46
   2   5   5 1068.29   69.72
   2   5   6 1250.85   77.50
   2   5   6 1314.83   70.35
   2   5   6 1272.17   58.81
  -2  -5  -6 1161.94   76.01
   2   5   7   38.07   13.34
  -2  -5  -7   58.19   20.24
   2   5   7   59.33   19.69
   2   5   8 2137.32  112.95
  -2  -5  -8 1953.46  112.32
   2   5   8 2247.25  102.45
   2   5   9 1053.87   79.77
   2   5   9 1099.54   71.63
  -2  -5  -9  996.86   83.82
   2   5  10   19.60   18.28
  -2  -5 -10   33.86   20.60
  -2  -5 -11 1641.41  121.44
   2   5  11 1830.71  117.12
   2   5  12  284.15   47.84
  -2  -5 -12  202.60   44.64
  -2  -6   6   80.94   26.31
   2   6  -6   80.04   25.42
   2   6  -5   75.17   23.92
  -2  -6   5   74.30   25.13
   2   6  -4  608.49   61.11
  -2  -6   4  434.62   50.29
  -2  -6   3   43.31   15.86
   2   6  -3   79.54   24.77
  -2  -6   3   48.87   16.29
  -2  -6   2 1343.44   82.83
   2   6  -2 1381.43   88.36
  -2  -6   2 1401.27   77.81
  -2  -6   1 1054.51   71.18
   2   6  -1 1233.05   80.34
  -2  -6   1 1258.02   70.36
  -2  -6   0   31.52   14.70
   2   6   0   73.82   20.02
  -2  -6   0   37.14   13.66
   2   6   1 4161.80  152.67
  -2  -6  -1 4028.17  145.50
   2   6   2  895.11   66.14
   2   6   2  966.32   63.12
  -2  -6  -2 1004.54   65.08
   2   6   3  595.57   53.59
   2   6   3  663.06   49.48
  -2  -6  -3  580.02   49.60
   2   6   4 3243.34  137.81
  -2  -6  -4 3271.50  132.47
   2   6   4 3392.35  121.58
   2   6   5   68.82   18.43
   2   6   5   89.18   23.34
   2   6   5   80.25   16.64
  -2  -6  -5   78.57   20.03
   2   6   6  802.87   49.39
   2   6   6  691.77   60.06
   2   6   6  720.08   55.66
  -2  -6  -6  655.52   58.49
   2   6   7 1166.85   73.53
   2   6   7 1243.79   83.97
  -2  -6  -7 1189.58   82.56
   2   6   8   66.42   19.39
  -2  -6  -8   75.74   23.94
   2   6   8   49.02   21.25
  -2  -6  -9  876.56   79.79
   2   6   9  792.56   72.35
   2   6  10  347.36   50.06
  -2  -6 -10  389.84   55.42
   2   6  11  168.88   37.46
  -2  -6 -11  306.18   54.14
   2   6  12 1060.86   94.47
   2   7  -6  755.98   76.74
  -2  -7   5   30.15   17.50
   2   7  -5   -5.68   14.91
   2   7  -4  217.52   38.97
  -2  -7   4  134.03   32.33
  -2  -7   3  631.87   61.58
   2   7  -3  566.17   61.59
   2   7  -2    5.21   15.78
  -2  -7   2    5.67   12.40
  -2  -7   1  265.86   34.41
  -2  -7   1  276.34   38.41
   2   7  -1  315.08   44.05
  -2  -7   0  466.79   48.36
   2   7   0  591.19   57.60
  -2  -7   0  518.61   47.37
   2   7   1  127.99   27.23
  -2  -7  -1  185.83   29.34
   2   7   2 1459.65   91.23
   2   7   2 1463.58   85.49
  -2  -7  -2 1413.96   85.62
   2   7   3  484.03   45.70
   2   7   3  419.07   48.14
  -2  -7  -3  356.52   41.97
   2   7   4 1300.59   84.80
   2   7   4 1275.57   73.58
  -2  -7  -4 1169.87   78.89
   2   7   5 2107.78  114.63
   2   7   5 2432.31  102.80
  -2  -7  -5 2338.84  116.39
   2   7   6   37.69   16.70
   2   7   6   47.82   18.78
  -2  -7  -6   46.25   18.95
   2   7   7 1384.79   94.05
   2   7   7 1512.81   90.91
  -2  -7  -7 1541.29   98.60
   2   7   8  957.76   79.40
   2   7   8  926.15   71.21
  -2  -7  -8  878.30   79.95
   2   7   9  104.18   29.65
  -2  -7  -9  113.32   32.17
   2   7  10  461.84   60.68
  -2  -7 -10  411.46   59.79
   2   7  11  130.06   32.17
  -2  -7 -11  162.52   40.50
  -2  -8   4    5.55   12.12
   2   8  -4   34.22   19.64
  -2  -8   3  970.63   80.73
   2   8  -3  986.89   86.21
   2   8  -2  689.72   69.28
  -2  -8   2  488.12   55.86
   2   8  -1   24.40   17.92
  -2  -8   1   31.87   15.74
   2   8   0  736.48   67.93
  -2  -8   0  671.93   60.85
  -2  -8   0  626.94   55.32
  -2  -8  -1  206.28   34.66
   2   8   1  248.69   38.34
  -2  -8  -1  175.33   30.51
   2   8   2  178.62   31.45
  -2  -8  -2  144.82   29.48
  -2  -8  -2  112.84   25.39
   2   8   3  558.78   58.78
   2   8   3  610.85   56.30
  -2  -8  -3  470.94   51.29
   2   8   4   71.75   23.51
  -2  -8  -4   57.38   20.78
   2   8   4   55.12   18.94
   2   8   5  860.78   62.35
  -2  -8  -5  871.29   72.65
   2   8   5  851.60   73.25
   2   8   6  893.05   75.59
  -2  -8  -6  839.68   72.95
   2   8   7    6.40   14.84
  -2  -8  -7   22.20   15.56
   2   8   8 1983.84  120.54
   2   8   8 1905.88  112.42
  -2  -8  -8 1880.26  119.78
   2   8   9  437.17   58.24
  -2  -8  -9  512.21   64.41
   2   8  10   84.66   26.52
  -2  -8 -10   58.22   25.82
   2   8  11 1071.88   95.84
   2   9  -2  984.49   87.90
  -2  -9   2 1052.97   85.67
   2   9  -1  578.66   64.05
  -2  -9   1  334.46   47.20
   2   9   0  183.48   37.33
  -2  -9   0  266.61   40.18
  -2  -9  -1 1232.84   87.79
   2   9   1 1355.44   95.98
  -2  -9  -2   60.27   22.12
   2   9   2  112.19   27.95
  -2  -9  -2  115.02   26.17
   2   9   3  334.72   45.63
  -2  -9  -3  289.42   41.73
  -2  -9  -3  232.99   38.02
   2   9   4  764.03   66.06
   2   9   4  582.24   63.04
  -2  -9  -4  638.22   64.25
   2   9   5   -3.24   10.76
   2   9   5   16.16   15.75
   2   9   6  295.53   46.54
  -2  -9  -6  287.47   44.91
   2   9   7  360.41   51.69
  -2  -9  -7  416.84   54.72
   2   9   8  174.35   35.48
  -2  -9  -8  106.42   31.93
   2   9   9  688.73   74.11
  -2  -9  -9  696.16   77.03
   2   9  10  210.56   43.09
  -2 -10   0  170.64   34.46
   2  10   1  318.83   49.44
  -2 -10  -1  350.52   48.39
  -2 -10  -2  708.18   67.99
   2  10   2  870.63   77.96
  -2 -10  -3   60.92   20.91
   2  10   3  138.66   31.44
   2  10   4  907.06   77.21
  -2 -10  -4  798.80   75.41
  -2 -10  -4  773.05   71.24
   2  10   5  524.19   63.46
  -2 -10  -5  487.74   59.83
   2  10   6   -5.08   17.41
  -2 -10  -6   -4.83   13.02
   2  10   7  506.93   64.24
  -2 -10  -7  572.15   66.80
   2  10   8  189.25   39.81
  -2 -10  -8  150.81   35.54
  -2 -11  -3  388.83   52.73
   2  11   4  -55.26   22.70
  -2 -11  -4  -10.48   12.30
   3 -10  -4  612.25   74.61
   3 -10  -3 1194.68  101.18
  -3  10   2   -0.06   12.99
   3 -10  -2    8.01   14.42
  -3  10   1  650.72   70.07
   3 -10  -1  589.55   69.70
  -3  10   0  464.15   61.94
   3  -9  -7  104.29   32.66
   3  -9  -7  103.22   29.62
  -3   9   7  152.33   41.55
   3  -9  -7  163.82   41.57
  -3   9   6  192.33   42.31
   3  -9  -6  121.10   30.73
   3  -9  -6  179.29   39.98
  -3   9   5  312.75   50.53
   3  -9  -5  313.84   51.02
  -3   9   4   41.78   22.60
   3  -9  -4   -0.55    9.56
  -3   9   3  962.61   74.06
   3  -9  -3  872.80   83.70
  -3   9   2  544.00   58.99
   3  -9  -2  586.88   67.40
  -3   9   1   59.57   23.91
   3  -9  -1    8.07   14.42
   3  -9   0 1354.88  102.68
  -3   9   0 1354.16   99.83
   3  -9   1  350.40   51.55
  -3   9  -1  421.57   56.91
   3  -9   2  349.39   51.27
   3  -9   2  369.59   48.48
  -3   9  -2  383.96   56.22
  -3   9  -3  609.26   72.99
   3  -9   3  564.60   59.38
   3  -9   3  585.31   69.57
   3  -8  -8   77.14   26.86
  -3   8   8  117.11   36.02
   3  -8  -8  161.53   37.84
  -3   8   7 1076.14   94.82
   3  -8  -7  965.90   89.90
   3  -8  -7 1013.58   84.80
   3  -8  -7  936.82   74.25
  -3   8   6   94.48   30.34
   3  -8  -6   48.68   20.77
   3  -8  -6   59.03   23.72
  -3   8   5  262.27   46.13
   3  -8  -5  236.51   41.57
  -3   8   4  439.88   49.30
   3  -8  -4  451.86   56.36
  -3   8   4  471.66   59.51
  -3   8   3  -20.91   13.98
   3  -8  -3  -42.59   20.21
   3  -8  -2  521.99   59.79
   3  -8  -1  191.64   37.27
   3  -8   0   43.17   21.99
   3  -8   1 1313.81   95.79
   3  -8   2   89.87   27.28
   3  -8   2   69.21   21.71
   3  -8   3  307.05   48.99
   3  -8   3  397.55   46.74
  -3   8  -4 1300.06  102.69
   3  -8   4 1344.22  103.64
  -3   8  -5   -7.99   13.89
   3  -8   5   13.15   13.01
   3  -7  -9  554.33   64.48
  -3   7   9  682.89   78.31
   3  -7  -9  639.29   76.84
   3  -7  -8  153.12   33.48
  -3   7   8  191.12   41.38
   3  -7  -8  154.47   36.57
   3  -7  -7  572.26   62.01
   3  -7  -7  792.38   77.40
  -3   7   7  781.80   77.33
   3  -7  -7  564.23   52.97
   3  -7  -6 1616.76  100.92
  -3   7   6 1612.58  108.70
   3  -7  -6 1541.50   89.76
   3  -7  -6 1706.29  111.34
   3  -7  -5   13.73    8.46
  -3   7   5    8.28   14.81
   3  -7  -5   -6.62   13.52
   3  -7  -4 1022.36   81.33
  -3   7   4 1097.86   84.37
  -3   7   3 1308.07   91.66
   3  -7  -3 1221.83   88.67
  -3   7   3 1299.03   83.45
  -3   7   2  145.81   28.33
  -3   7   2  155.72   31.27
   3  -7  -2  179.42   35.40
  -3   7   1  510.83   51.20
   3  -7  -1  422.06   51.19
  -3   7   0  451.38   47.28
   3  -7   0  326.29   45.43
  -3   7  -1  370.81   42.70
   3  -7   1  378.66   47.32
   3  -7   2  379.71   48.79
  -3   7  -2  473.50   47.64
   3  -7   3   55.65   21.10
   3  -7   3   34.62   14.58
  -3   7  -3   25.49   13.00
  -3   7  -4  609.28   59.15
   3  -7   4  568.47   63.08
   3  -7   4  627.29   54.90
  -3   7  -5  707.97   65.94
   3  -7   5  657.04   70.84
  -3   7  -6    3.13   13.39
   3  -7   6   24.10   17.07
   3  -6 -10  221.84   42.13
  -3   6  10  259.80   48.71
   3  -6 -10  259.32   50.50
   3  -6  -9  108.53   29.89
  -3   6   9  123.33   33.43
   3  -6  -9   39.13   22.32
   3  -6  -8  273.67   42.24
  -3   6   8  335.78   49.33
   3  -6  -8  271.58   47.26
   3  -6  -7  122.06   28.12
  -3   6   7  197.43   38.45
   3  -6  -7  150.94   25.64
   3  -6  -7  192.14   36.82
   3  -6  -6  772.76   64.77
  -3   6   6  914.75   76.69
   3  -6  -6  873.33   75.61
   3  -6  -6  803.62   58.76
  -3   6   5  592.22   60.14
   3  -6  -5  697.81   53.68
   3  -6  -5  569.00   53.37
   3  -6  -5  588.41   59.48
  -3   6   4    9.93   13.36
   3  -6  -4   20.31   14.23
  -3   6   3 2717.12  128.87
   3  -6  -3 2421.70  122.24
  -3   6   2  699.57   61.69
  -3   6   2  722.33   58.16
   3  -6  -2  679.09   61.20
  -3   6   1  310.38   38.84
  -3   6   1  249.68   39.03
   3  -6  -1  278.05   39.95
  -3   6   0 2228.25  107.79
   3  -6   0 1944.25  105.79
  -3   6  -1  268.26   35.12
   3  -6   1  214.88   34.04
  -3   6  -2  653.67   55.06
   3  -6   2  662.85   51.46
   3  -6   2  731.18   44.29
   3  -6   2  571.49   56.13
   3  -6   3  348.01   46.20
   3  -6   3  356.17   38.24
   3  -6   3  417.82   36.46
  -3   6  -3  428.27   45.37
   3  -6   4   11.97   14.82
   3  -6   4   29.92   11.52
   3  -6   4   -0.90    7.83
  -3   6  -4   25.47   16.17
  -3   6  -5  605.94   60.09
   3  -6   5  605.28   52.61
   3  -6   5  544.59   61.24
   3  -6   6  148.27   35.06
  -3   6  -6  177.91   35.14
   3  -6   6  170.98   29.92
  -3   6  -7   52.38   21.67
  -3   6  -7   21.78   18.72
   3  -6   7   36.76   16.12
   3  -6   7   43.84   21.05
  -3   6  -8  572.97   67.75
  -3   6  -8  663.21   71.69
   3  -6   8  684.06   67.33
  -3   5  10 1299.20  105.49
   3  -5 -10 1436.32  113.78
   3  -5 -10 1330.69   97.63
  -3   5   9  117.94   32.45
   3  -5  -9   84.83   24.42
   3  -5  -9   93.47   30.42
   3  -5  -8  208.51   36.87
  -3   5   8  178.85   37.29
   3  -5  -8  220.70   42.78
   3  -5  -7 1260.81   83.59
   3  -5  -7 1384.93   96.11
  -3   5   7 1304.73   91.41
   3  -5  -6  -18.09   14.57
  -3   5   6    7.20   13.76
   3  -5  -6    7.95    7.76
   3  -5  -6   27.88   17.17
  -3   5   5  440.85   48.36
   3  -5  -5  375.60   36.19
   3  -5  -5  406.57   42.96
   3  -5  -5  462.45   49.40
   3  -5  -4  691.89   52.99
   3  -5  -4  670.23   48.17
   3  -5  -4  628.78   56.27
   3  -5  -3   49.82   14.13
  -3   5   3   43.41   18.52
   3  -5  -3   54.17   17.21
  -3   5   2 1915.59   96.97
   3  -5  -2 1755.22   94.02
  -3   5   1  258.86   34.37
  -3   5   1  310.97   38.02
   3  -5  -1  287.52   36.45
  -3   5   0  503.46   49.62
   3  -5   0  517.52   25.92
   3  -5   0  504.12   47.89
  -3   5   0  506.13   48.45
   3  -5   1 3230.12   94.06
   3  -5   1 3038.06  114.58
   3  -5   1 3075.53  129.76
  -3   5  -1 3140.98  130.17
   3  -5   2   31.12   16.11
   3  -5   2   25.76    8.28
  -3   5  -2   48.09   17.88
   3  -5   2   18.99   11.69
   3  -5   3 1014.01   59.77
   3  -5   3  927.45   51.82
  -3   5  -3  878.56   63.75
   3  -5   3 1085.57   74.83
  -3   5  -4 1447.60   85.42
   3  -5   4 1346.04   89.27
   3  -5   4 1444.01   73.76
   3  -5   4 1417.22   71.51
   3  -5   5   86.48   25.08
   3  -5   5   68.60   16.80
  -3   5  -5   68.74   22.37
   3  -5   5   68.59   16.51
  -3   5  -6  504.63   55.48
   3  -5   6  514.70   49.05
   3  -5   6  461.64   55.65
  -3   5  -7  158.61   36.15
   3  -5   7  158.45   28.82
   3  -5   7  130.18   31.57
   3  -5   8  184.07   34.86
  -3   5  -8   97.16   28.33
  -3   5  -8   80.04   26.32
   3  -5   8  164.77   36.67
   3  -5   9  201.74   38.57
  -3   5  -9  242.93   45.16
   3  -4 -11  238.48   41.80
   3  -4 -11  287.74   51.72
  -3   4  10  665.19   72.69
   3  -4 -10  484.71   56.22
   3  -4 -10  517.77   66.71
   3  -4  -9 1323.81   91.17
   3  -4  -9 1340.89  101.72
  -3   4   9 1522.35  104.93
   3  -4  -8   55.75   20.61
  -3   4   8   92.10   25.95
   3  -4  -8  113.59   28.85
  -3   4   7 1708.12  101.52
   3  -4  -7 1516.84   90.42
   3  -4  -7 1875.11  108.23
   3  -4  -6 2340.15  109.81
   3  -4  -6 2263.17   91.46
   3  -4  -6 2525.38  120.77
  -3   4   6 2403.03  118.01
   3  -4  -5  110.40   22.76
  -3   4   5   94.20   23.59
   3  -4  -5   72.61   15.25
   3  -4  -5   87.70   20.77
   3  -4  -4 1442.20   74.53
  -3   4   4 1446.64   80.83
   3  -4  -4 1361.19   66.31
   3  -4  -4 1407.30   80.10
   3  -4  -3 1500.58   70.04
   3  -4  -3 1486.99   80.39
  -3   4   3 1706.06   85.78
   3  -4  -3 1666.88   77.26
   3  -4  -2  720.51   45.51
   3  -4  -2  603.65   42.35
  -3   4   2  768.09   54.44
   3  -4  -2  733.17   53.21
   3  -4  -1 1021.48   55.23
   3  -4  -1  880.81   58.95
  -3   4   1 1060.23   64.39
  -3   4   0  488.34   43.07
   3  -4   0  471.33   36.40
   3  -4   0  409.98   18.82
   3  -4   0  480.77   42.87
  -3   4   0  425.77   42.17
   3  -4   1 1362.43   48.02
   3  -4   1 1348.37   64.63
   3  -4   1 1403.15   75.70
  -3   4  -1 1471.74   80.72
  -3   4  -2 1639.34   85.31
   3  -4   2 1523.25   69.57
   3  -4   2 1567.87   58.93
   3  -4   2 1613.91   83.99
   3  -4   3    4.37   13.77
   3  -4   3    4.15    5.92
  -3   4  -3    2.80    9.81
   3  -4   3    0.62    7.42
   3  -4   4 2356.60   89.26
   3  -4   4 2185.87   87.26
   3  -4   4 2299.63  110.62
  -3   4  -5 1283.52   81.87
   3  -4   5 1344.39   64.60
   3  -4   5 1241.44   67.71
   3  -4   5 1407.60   86.77
  -3   4  -6  135.13   28.44
   3  -4   6  127.76   28.51
   3  -4   6  208.29   29.02
   3  -4   7 1433.37   84.06
   3  -4   7 1358.02   93.64
  -3   4  -7 1331.71   94.06
   3  -4   8  191.37   38.28
   3  -4   8  181.25   31.73
  -3   4  -9  310.56   50.76
   3  -4   9  246.26   40.59
   3  -4   9  213.77   43.05
   3  -3 -11  316.63   47.46
   3  -3 -11  364.34   56.77
  -3   3  10  157.91   35.94
   3  -3 -10  153.07   32.20
   3  -3 -10  190.93   40.00
  -3   3   9  372.16   50.68
   3  -3  -9  366.28   45.95
   3  -3  -9  336.68   49.47
  -3   3   8  653.23   63.45
   3  -3  -8  634.14   63.48
   3  -3  -8  632.83   56.67
  -3   3   7   60.95   21.02
   3  -3  -7   55.49   19.14
   3  -3  -7   36.16   16.47
  -3   3   6 3324.81  110.39
   3  -3  -6 3019.64  124.37
  -3   3   6 3052.60  132.73
   3  -3  -6 3055.08  103.18
   3  -3  -6 3280.47  138.01
  -3   3   5 1398.52   58.14
   3  -3  -5 1233.45   58.66
   3  -3  -5 1315.17   72.15
  -3   3   5 1293.74   77.23
   3  -3  -5 1285.29   76.38
   3  -3  -4  207.72   26.54
  -3   3   4  229.76   29.60
   3  -3  -4  185.39   21.18
  -3   3   4  177.56   16.52
   3  -3  -4  160.66   25.76
  -3   3   3 6236.13  183.43
  -3   3   3 6076.86  135.46
   3  -3  -3 6021.81  166.09
   3  -3  -3 5856.05  180.30
   3  -3  -3 5910.79  172.58
   3  -3  -2  890.84   48.57
  -3   3   2  820.12   51.75
   3  -3  -2  857.76   46.67
   3  -3  -2  816.92   51.56
   3  -3  -1 1443.35   59.61
  -3   3   1 1450.55   68.57
   3  -3  -1 1312.46   59.70
   3  -3  -1 1234.27   64.32
   3  -3   0 3204.32   95.74
  -3   3   0 3180.31  111.91
   3  -3   0 3186.32  103.46
   3  -3   0 3096.74  112.46
  -3   3   0 3092.80  118.89
   3  -3   1  100.07   12.29
  -3   3  -1   66.14   17.10
  -3   3  -1   82.02   19.75
   3  -3   1   83.99   15.53
   3  -3   1   97.65    9.37
   3  -3   1  121.08   20.50
  -3   3  -2 1663.35   83.63
   3  -3   2 1558.82   49.20
   3  -3   2 1588.10   65.88
   3  -3   2 1509.29   54.05
   3  -3   2 1570.96   76.96
  -3   3  -3  750.93   54.76
   3  -3   3  735.47   24.67
   3  -3   3  849.37   45.25
   3  -3   3  818.66   41.14
   3  -3   3  843.84   55.41
  -3   3  -4   20.93   13.64
   3  -3   4   43.91   11.02
   3  -3   4   66.07   13.11
   3  -3   4   33.88   14.51
  -3   3  -5 1685.37   92.14
   3  -3   5 1842.45   71.61
   3  -3   5 1636.06   75.53
   3  -3   5 1679.86   88.94
  -3   3  -6  328.07   43.14
   3  -3   6  442.34   46.25
   3  -3   6  406.80   38.35
  -3   3  -7  351.70   47.42
   3  -3   7  324.62   36.97
   3  -3   7  334.45   42.92
  -3   3  -8 1656.19  109.32
   3  -3   8 1835.41   98.15
   3  -3   8 1730.09  106.48
   3  -3   9  112.13   25.84
  -3   3  -9   81.43   28.14
   3  -3   9  151.06   31.94
  -3   3 -10  495.04   65.60
   3  -3  10  350.50   50.64
   3  -3  10  332.80   47.81
   3  -2 -10  904.05   74.79
  -3   2  10 1176.71   95.09
   3  -2 -10 1001.99   87.98
   3  -2  -9   16.11   12.90
  -3   2   9    7.92   11.83
  -3   2   9   31.90   16.32
   3  -2  -9   16.69   16.27
  -3   2   8  180.10   33.74
   3  -2  -8  202.25   31.41
  -3   2   8  178.01   28.36
   3  -2  -8  168.18   31.96
   3  -2  -7 1142.03   71.87
  -3   2   7 1014.68   74.29
  -3   2   7 1222.48   66.83
   3  -2  -7 1044.67   75.11
   3  -2  -6   23.31   12.25
  -3   2   6   -0.23   13.83
  -3   2   6   17.51   10.49
   3  -2  -6   17.56   12.44
  -3   2   5 1275.44   74.08
   3  -2  -5 1321.02   70.68
   3  -2  -5 1256.91   55.06
  -3   2   5 1348.90   59.12
   3  -2  -5 1253.09   71.72
  -3   2   4 1181.86   48.16
   3  -2  -4 1064.89   59.99
  -3   2   4 1119.86   40.35
   3  -2  -4 1092.21   50.76
   3  -2  -4 1110.66   61.94
  -3   2   4 1116.88   64.65
   3  -2  -3  682.23   38.44
  -3   2   3  625.83   21.80
  -3   2   3  707.55   46.26
   3  -2  -3  714.11   44.78
   3  -2  -3  707.68   45.01
  -3   2   3  745.87   31.04
   3  -2  -2 6270.73  169.77
   3  -2  -2 6239.37  165.55
  -3   2   2 6152.22  172.97
   3  -2  -2 6028.28  172.25
  -3   2   2 6548.81  139.88
   3  -2  -1  374.75   26.99
   3  -2  -1  391.98   28.32
   3  -2  -1  373.83   29.49
  -3   2   1  346.01   28.31
  -3   2   0 3027.13  100.85
   3  -2   0 3284.08   93.45
   3  -2   0 3230.27   99.30
   3  -2   0 3262.99  104.71
   3  -2   1 6359.30  143.12
   3  -2   1 6323.72  151.56
  -3   2  -1 6148.01  168.79
   3  -2   1 6391.65  165.45
  -3   2  -1 6350.16  188.16
   3  -2   1 6482.08  173.55
   3  -2   2   65.02   14.09
   3  -2   2   56.71    7.36
   3  -2   2   60.32    9.03
  -3   2  -2   60.75   17.73
   3  -2   2   47.00   11.07
  -3   2  -3 2651.78  105.41
   3  -2   3 2346.42   56.58
   3  -2   3 2657.97   84.33
   3  -2   3 2563.42   93.56
   3  -2   3 2473.99   78.95
   3  -2   4 1505.65   59.86
  -3   2  -4 1446.23   77.69
   3  -2   4 1451.90   61.60
   3  -2   4 1435.45   71.17
  -3   2  -5  396.80   42.62
   3  -2   5  486.83   31.44
   3  -2   5  409.25   33.92
   3  -2   5  378.71   38.43
  -3   2  -6  838.26   65.85
   3  -2   6  871.66   43.06
   3  -2   6  697.04   49.13
   3  -2   6  743.62   57.08
  -3   2  -7  185.84   35.87
   3  -2   7  174.44   27.03
   3  -2   7  218.83   33.40
  -3   2  -8  549.36   62.68
   3  -2   8  623.44   59.57
   3  -2   8  655.20   54.55
  -3   2  -9  398.42   55.72
   3  -2   9  443.79   48.56
   3  -2  10   -8.04   14.96
  -3   2 -10   19.25   16.46
   3  -2  10    5.35   11.86
   3  -2  11  559.37   63.35
  -3   1  10  817.28   72.18
  -3   1  10  826.76   81.23
   3  -1  -9  970.69   73.58
  -3   1   9 1029.93   85.48
   3  -1  -9 1090.84   85.68
  -3   1   9 1207.63   80.94
  -3   1   8   -5.45   11.17
   3  -1  -8  -19.38   13.34
  -3   1   8    5.65   13.52
   3  -1  -8    2.11   10.33
   3  -1  -7 1277.09   76.57
   3  -1  -7 1382.07   83.90
  -3   1   7 1210.41   81.82
  -3   1   7 1291.71   72.53
   3  -1  -6 1365.34   75.12
   3  -1  -6 1383.30   78.15
  -3   1   6 1371.49   69.35
  -3   1   6 1359.44   81.14
   3  -1  -5  206.33   26.94
  -3   1   5  208.18   28.71
   3  -1  -5  168.45   17.31
  -3   1   5  198.15   22.94
   3  -1  -5  230.19   28.55
  -3   1   4 1015.46   59.82
  -3   1   4 1098.11   50.06
   3  -1  -4 1057.44   46.89
   3  -1  -4 1028.55   56.47
   3  -1  -4 1050.63   57.86
   3  -1  -3 1117.32   53.95
  -3   1   3 1128.16   45.63
   3  -1  -3 1129.95   48.92
   3  -1  -3 1117.08   56.49
  -3   1   3 1221.52   60.37
   3  -1  -2 1305.82   58.01
  -3   1   2 1345.26   44.48
   3  -1  -2 1354.31   54.38
   3  -1  -2 1286.82   54.45
  -3   1   2 1323.81   59.39
  -3   1   1 2748.89   67.84
  -3   1   1 2628.41   85.22
   3  -1  -1 2639.04   84.65
   3  -1  -1 2695.90   86.11
   3  -1  -1 2648.39   81.99
   3  -1   0  329.63   14.53
   3  -1   0  375.58   26.09
  -3   1   0  331.08   22.79
   3  -1   0  345.04   23.65
   3  -1   0  338.58   23.41
  -3   1  -1 5385.24  141.83
   3  -1   1 5951.88  150.20
  -3   1  -1 6052.62  168.74
   3  -1   1 5732.16  144.89
   3  -1   1 5839.09  140.70
   3  -1   1 5645.32  133.91
   3  -1   2 4359.24  116.55
   3  -1   2 4742.66  111.78
   3  -1   2 4596.02  125.15
   3  -1   2 4430.77  123.39
  -3   1  -2 4441.98  143.94
   3  -1   3  166.57   16.97
   3  -1   3  145.87   18.08
   3  -1   3  138.52   16.57
  -3   1  -3  168.30   25.33
   3  -1   4 6720.75  168.60
   3  -1   4 6562.86  181.51
   3  -1   4 6389.12  172.68
  -3   1  -4 6880.01  201.27
  -3   1  -5 1312.91   75.59
   3  -1   5 1363.90   55.07
   3  -1   5 1271.11   66.68
   3  -1   5 1348.39   62.89
  -3   1  -6  595.78   53.23
   3  -1   6  692.51   36.60
   3  -1   6  615.66   48.96
   3  -1   6  598.59   44.45
  -3   1  -7 1939.59  106.23
   3  -1   7 2043.44   99.47
   3  -1   7 1917.05   90.58
   3  -1   8   55.34   19.92
   3  -1   8   30.61   15.31
  -3   1  -8   59.43   22.43
  -3   1  -9  507.77   60.71
   3  -1   9  617.10   60.12
   3  -1   9  514.94   51.62
   3  -1  10  216.11   37.22
  -3   1 -10  256.88   48.23
   3  -1  10  169.13   33.00
   3  -1  11   43.12   17.81
   3  -1  11   -4.50   13.86
  -3   0  10   74.11   25.64
  -3   0  10   38.26   19.59
   3   0  -9  750.76   63.87
  -3   0   9  803.54   76.09
  -3   0   9  744.85   66.06
   3   0  -8  512.78   50.35
  -3   0   8  551.10   60.48
  -3   0   8  596.92   54.50
  -3   0   7    5.85   11.43
   3   0  -7   -7.26   10.68
  -3   0   7   26.41   14.86
   3   0  -6 3263.52  126.28
  -3   0   6 3053.24  134.01
  -3   0   6 3313.38  123.23
   3   0  -5  609.20   46.38
  -3   0   5  635.09   51.23
  -3   0   5  685.55   45.38
   3   0  -5  647.74   39.23
   3   0  -5  562.09   31.99
   3   0  -4  483.33   39.19
  -3   0   4  525.90   42.91
  -3   0   4  539.31   36.32
   3   0  -4  588.44   36.25
   3   0  -4  470.10   29.56
   3   0  -3 3891.21  124.15
  -3   0   3 3758.15  125.91
  -3   0   3 3913.49  112.60
   3   0  -3 4149.41  117.04
   3   0  -3 3530.28  107.94
   3   0  -2  212.14   22.85
  -3   0   2  232.82   19.14
   3   0  -2  184.00   16.72
   3   0  -2  229.19   20.39
  -3   0   2  251.84   24.09
  -3   0   1 1151.08   45.32
   3   0  -1 1067.57   48.17
   3   0  -1 1198.09   52.52
  -3   0   1 1223.73   50.60
   3   0  -1 1167.23   39.78
   3   0   0 2257.85   74.18
   3   0   0 2069.92   62.59
  -3   0   0 2207.07   67.02
   3   0   0 2223.62   74.22
   3   0   0 2255.82   58.25
  -3   0  -1   17.27    4.72
   3   0   1   13.44    6.51
   3   0   1   13.34    5.59
   3   0   1    3.30    5.76
   3   0   1   12.82    4.00
   3   0   2 2313.21   73.64
  -3   0  -2 2352.09   58.93
   3   0   2 2511.36   73.58
  -3   0  -2 2647.20   93.76
   3   0   2 2404.09   70.85
   3   0   2 2520.48   80.06
  -3   0  -3 2045.93   82.23
   3   0   3 1870.51   66.53
   3   0   3 1810.19   64.72
   3   0   3 1781.11   66.43
   3   0   3 1841.96   66.59
   3   0   4  753.19   42.79
   3   0   4  714.85   40.99
   3   0   4  699.55   37.25
  -3   0  -4  761.48   49.53
   3   0   4  697.68   40.88
   3   0   5 4521.01  144.16
   3   0   5 4627.88  141.16
   3   0   5 4783.46  129.45
   3   0   5 4530.90  142.72
  -3   0  -5 4949.34  157.30
   3   0   6  569.18   44.45
   3   0   6  628.12   45.32
  -3   0  -6  648.45   52.19
   3   0   6  631.01   34.14
   3   0   6  643.23   35.65
   3   0   6  631.06   46.67
   3   0   7 1302.56   72.93
   3   0   7 1339.63   73.30
   3   0   7 1330.36   58.68
   3   0   7 1287.92   74.93
  -3   0  -7 1397.50   84.38
   3   0   8 3552.57  138.50
  -3   0  -8 3516.69  152.36
   3   0   8 3506.27  144.14
   3   0   8 3343.37  134.97
  -3   0  -9    0.61   17.08
   3   0   9   -0.21   11.47
   3   0   9   19.74   13.79
   3   0  10  744.48   66.31
  -3   0 -10  586.29   68.06
   3   0  10  736.75   65.40
   3   0  11  800.81   72.77
   3   0  11  716.83   69.13
  -3  -1  10  509.50   62.64
  -3  -1   9   13.05   14.27
  -3  -1   9   -4.34   11.91
   3   1  -8  183.62   31.63
  -3  -1   8  140.33   29.14
  -3  -1   8  174.08   35.06
  -3  -1   7  591.37   59.44
  -3  -1   7  676.40   57.29
   3   1  -7  601.31   52.52
  -3  -1   6  152.41   29.83
  -3  -1   6  118.66   23.13
   3   1  -6  175.87   27.36
   3   1  -5 1590.79   80.72
   3   1  -5 1689.11   73.79
  -3  -1   5 1505.95   76.34
  -3  -1   5 1555.21   86.71
  -3  -1   4  493.02   38.25
   3   1  -4  435.71   38.27
   3   1  -4  481.75   35.94
   3   1  -4  456.23   29.49
   3   1  -3 1608.70   74.13
   3   1  -3 1697.85   70.25
   3   1  -3 1617.83   62.86
  -3  -1   3 1714.04   71.34
  -3  -1   2 4099.20  123.57
   3   1  -2 3965.51  126.81
   3   1  -2 4326.25  126.19
   3   1  -2 4044.51  117.63
   3   1  -1   14.14    7.93
  -3  -1   1   15.00    7.11
   3   1  -1   24.81    9.69
   3   1  -1   13.13    3.18
   3   1  -1   20.71    8.50
   3   1   0 3007.88   91.82
   3   1   0 2998.66   97.35
   3   1   0 3209.09   99.92
   3   1   0 3068.64   95.65
   3   1   1 2190.14   75.76
   3   1   1 2300.77   77.29
   3   1   1 2259.27   77.20
  -3  -1  -1 2206.37   77.70
   3   1   2  268.50   22.36
  -3  -1  -2  263.92   24.57
  -3  -1  -2  198.43    9.16
   3   1   2  250.69   22.29
   3   1   2  219.39   14.49
   3   1   3 1368.52   57.34
   3   1   3 1326.31   56.20
   3   1   3 1277.75   49.41
   3   1   4  648.65   40.22
  -3  -1  -4  661.84   42.30
   3   1   4  588.52   19.11
   3   1   4  618.91   36.58
   3   1   4  697.57   37.88
   3   1   5 1020.52   55.63
   3   1   5 1033.56   55.64
  -3  -1  -5  961.56   56.18
   3   1   5  971.89   34.60
   3   1   5  950.76   46.40
   3   1   5 1005.12   52.80
   3   1   6  993.89   58.74
  -3  -1  -6  944.25   60.68
   3   1   6  895.56   56.03
   3   1   6  945.53   39.72
   3   1   6  892.77   45.04
   3   1   7  210.24   20.18
  -3  -1  -7  224.87   32.33
   3   1   7  174.89   27.84
   3   1   7  233.81   21.14
   3   1   7  199.95   28.16
   3   1   8 1776.98   92.58
  -3  -1  -8 1838.46  101.67
   3   1   8 1683.29   90.36
  -3  -1  -9 1033.56   80.85
   3   1   9 1056.83   73.45
   3   1   9 1106.58   75.29
   3   1  10  -25.94   16.66
  -3  -1 -10   -8.79   17.12
   3   1  10    4.85   12.94
   3   1  11 1305.07   93.19
   3   1  11 1399.98   97.06
   3   1  12  538.61   63.47
   3   1  12  534.54   63.93
  -3  -2   9  535.07   62.58
  -3  -2   9  543.70   66.82
  -3  -2   8  -27.39   18.99
  -3  -2   8   28.14   16.81
  -3  -2   7  641.26   60.04
  -3  -2   7  618.35   63.53
   3   2  -7  708.83   58.75
   3   2  -6  578.17   50.67
  -3  -2   6  527.02   50.45
  -3  -2   5  141.80   25.21
   3   2  -5  141.08   25.20
   3   2  -5  174.88   25.18
   3   2  -4  769.70   53.43
  -3  -2   4  845.14   55.93
   3   2  -4  760.03   49.92
   3   2  -3  238.99   28.52
   3   2  -3  276.71   28.70
  -3  -2   3  307.12   31.96
   3   2  -3  274.82   24.59
  -3  -2   2 1390.57   69.25
   3   2  -2 1433.00   69.36
   3   2  -2 1586.96   70.56
   3   2  -2 1512.14   63.16
  -3  -2   2 1519.15   50.69
   3   2  -1 2013.19   81.90
   3   2  -1 2099.57   81.94
   3   2  -1 2168.28   78.83
  -3  -2   1 2057.33   54.26
  -3  -2   1 1924.59   81.08
   3   2   0    1.79    6.98
   3   2   0   -5.49    9.15
   3   2   0    2.91    7.15
  -3  -2  -1 5875.22  141.62
   3   2   1 5798.39  156.29
   3   2   1 5856.21  155.35
   3   2   1 5767.01  151.89
   3   2   2 1697.07   72.49
   3   2   2 1788.19   70.97
  -3  -2  -2 1771.12   56.25
   3   2   2 1866.81   72.32
   3   2   3  362.89   30.58
   3   2   3  366.32   29.28
  -3  -2  -3  395.78   26.57
   3   2   4 4358.08  105.99
  -3  -2  -4 4523.29  130.24
   3   2   4 4512.36  138.17
   3   2   4 4607.67  132.81
  -3  -2  -5  117.74   18.51
   3   2   5  119.68   11.68
   3   2   5   76.72   18.03
   3   2   5  115.22   17.40
   3   2   6  471.12   27.37
   3   2   6  452.91   41.41
   3   2   6  533.41   35.33
  -3  -2  -6  531.45   42.62
  -3  -2  -7 1106.96   67.95
   3   2   7  969.75   46.20
   3   2   7  927.39   63.11
   3   2   7 1044.29   65.56
  -3  -2  -8   19.97   15.42
   3   2   8   21.18   14.85
   3   2   8   -5.68   13.94
   3   2   9  744.62   61.98
   3   2   9  611.84   56.99
  -3  -2  -9  679.13   63.78
   3   2  10  187.64   35.31
   3   2  10  153.46   31.71
   3   2  11   40.84   20.99
   3   2  11   39.17   19.71
   3   2  12 1099.46   90.34
   3   2  12  901.08   83.38
  -3  -3   8  431.46   57.79
  -3  -3   8  438.95   56.86
  -3  -3   7  184.93   34.89
   3   3  -6 2029.53  101.99
  -3  -3   6 2135.81  113.26
   3   3  -6 1956.38   97.75
  -3  -3   5  225.42   34.58
   3   3  -5  191.15   29.02
   3   3  -5  176.43   27.62
  -3  -3   4  412.37   43.05
   3   3  -4  346.75   36.91
   3   3  -4  369.15   37.91
  -3  -3   4  350.21   29.80
   3   3  -3 1582.62   79.69
   3   3  -3 1593.07   79.74
  -3  -3   3 1663.20   64.71
  -3  -3   3 1684.02   85.46
   3   3  -2   12.50    9.45
  -3  -3   2    0.83    8.79
  -3  -3   2    9.82    4.88
   3   3  -1  499.36   39.81
  -3  -3   1  502.19   25.48
  -3  -3   1  539.37   42.87
   3   3   0 1434.15   69.04
   3   3   0 1270.40   66.50
   3   3   0 1289.23   62.49
  -3  -3   0 1439.62   45.64
  -3  -3  -1  272.46   17.11
   3   3   1  236.76   28.13
   3   3   1  313.03   29.60
  -3  -3  -1  281.96   19.37
   3   3   1  224.34   25.41
   3   3   2 2044.55   89.33
   3   3   2 1950.28   81.42
   3   3   2 1987.00   81.87
  -3  -3  -2 2097.86   71.12
   3   3   3 1275.27   67.53
  -3  -3  -3 1353.69   47.19
   3   3   3 1161.41   59.30
  -3  -3  -3 1317.28   55.81
   3   3   3 1385.20   64.17
   3   3   4 1375.09   71.61
  -3  -3  -4 1603.89   59.19
   3   3   4 1395.74   63.53
  -3  -3  -4 1443.52   63.78
  -3  -3  -5 4440.94  129.07
   3   3   5 4120.43  115.64
   3   3   5 4081.10  142.51
   3   3   6  101.47   22.18
   3   3   6  120.37   15.04
  -3  -3  -6  104.33   19.20
  -3  -3  -7 1432.61   77.06
   3   3   7 1298.17   77.82
   3   3   7 1387.16   60.35
   3   3   8 1954.36  101.79
   3   3   9  128.21   26.38
   3   3  10  418.55   50.81
   3   3  11  341.25   49.59
   3   3  12  281.85   48.20
  -3  -4   7  515.23   62.21
  -3  -4   6  643.23   63.99
   3   4  -6  519.79   52.67
  -3  -4   5 1557.26   96.73
   3   4  -5 1595.43   91.36
   3   4  -4  127.04   26.34
  -3  -4   4  143.00   28.07
  -3  -4   3 1886.45   96.28
   3   4  -3 1826.75   93.03
  -3  -4   2 1684.67   88.08
   3   4  -2 1663.42   86.03
  -3  -4   2 1769.70   67.73
  -3  -4   1   27.11   14.12
   3   4  -1    3.84   10.91
  -3  -4   1    8.99    5.63
   3   4   0 1384.25   73.85
  -3  -4   0 1493.90   58.38
   3   4   1  585.36   47.55
   3   4   1  612.49   44.98
  -3  -4  -1  609.81   35.71
  -3  -4  -2  279.20   25.70
   3   4   2  285.09   34.20
   3   4   2  301.83   31.05
   3   4   3  678.56   52.08
   3   4   3  598.26   42.84
  -3  -4  -3  621.26   40.80
   3   4   4  318.10   30.04
   3   4   4  314.52   35.96
  -3  -4  -4  334.88   31.13
   3   4   5 1326.68   78.32
   3   4   5 1531.48   64.64
   3   4   5 1407.00   65.45
  -3  -4  -5 1309.74   69.96
   3   4   6  981.57   66.92
  -3  -4  -6 1051.56   65.01
   3   4   6  910.09   49.90
   3   4   7   90.86   15.41
  -3  -4  -7   71.33   19.69
   3   4   7   45.44   17.31
   3   4   8 2404.27  120.60
   3   4   9  827.37   70.95
   3   4  10   91.59   25.13
   3   4  11 1306.42   97.26
   3   4  12  185.76   39.03
  -3  -5   7  526.73   64.98
  -3  -5   6  188.76   38.84
   3   5  -6  172.83   33.78
  -3  -5   5  267.15   41.51
   3   5  -5  214.87   35.14
  -3  -5   4 1143.71   80.94
   3   5  -4 1088.11   77.81
   3   5  -3   21.23   14.18
  -3  -5   3   56.95   19.25
  -3  -5   2 2263.10  109.39
   3   5  -2 2139.47  107.28
  -3  -5   1 1495.31   85.02
   3   5  -1 1401.30   81.90
  -3  -5   1 1508.73   66.66
  -3  -5   0  127.18   18.00
   3   5   0  157.62   27.21
  -3  -5   0  200.26   31.12
   3   5   1 4105.16  155.33
   3   5   1 4058.38  146.63
  -3  -5  -1 4124.42  128.43
   3   5   2  338.89   39.13
   3   5   2  427.84   39.39
  -3  -5  -2  342.61   31.85
   3   5   3  366.24   41.10
   3   5   3  364.57   35.19
  -3  -5  -3  368.20   34.22
   3   5   4 2042.79  102.99
   3   5   4 2027.65   88.57
  -3  -5  -4 2135.13   93.14
   3   5   5   21.82   11.19
   3   5   5   -8.38   13.54
  -3  -5  -5   34.33   13.30
   3   5   6  378.68   44.40
   3   5   6  452.53   37.74
   3   5   6  369.36   33.81
  -3  -5  -6  382.96   41.56
   3   5   7  417.85   47.18
   3   5   7  388.14   35.76
  -3  -5  -7  404.89   45.12
   3   5   8   52.53   21.59
  -3  -5  -8   56.76   20.87
   3   5   9  900.94   76.51
  -3  -5  -9  777.05   71.73
   3   5  10  165.27   35.58
  -3  -5 -10  143.95   35.78
   3   5  11  158.68   37.66
  -3  -5 -11  108.45   32.36
   3   5  12 1188.30  100.15
  -3  -5 -12 1024.18   98.72
  -3  -6   6  886.13   82.75
   3   6  -6  741.87   72.55
   3   6  -5   73.55   25.64
  -3  -6   5   70.96   25.43
   3   6  -4  219.84   37.28
  -3  -6   4  189.77   35.03
   3   6  -3  898.18   73.81
  -3  -6   3  904.46   72.55
   3   6  -2    2.48    9.66
  -3  -6   2   53.25   19.14
   3   6  -1  902.98   69.21
  -3  -6   1  809.28   65.19
   3   6   0 1339.48   82.81
  -3  -6   0 1195.16   80.08
   3   6   1  812.85   61.77
  -3  -6  -1  701.16   47.74
   3   6   2 2799.96  128.96
   3   6   2 3050.28  123.73
  -3  -6  -2 2741.86  111.01
   3   6   3  533.49   52.95
   3   6   3  538.63   46.46
  -3  -6  -3  518.75   44.07
   3   6   4 1778.87  101.36
  -3  -6  -4 2009.18   94.31
   3   6   4 1759.09   87.33
   3   6   5 3085.20  139.61
   3   6   5 3071.09  120.10
  -3  -6  -5 3144.00  129.46
   3   6   6   14.16    9.02
   3   6   6    0.85   14.55
  -3  -6  -6  -10.20   12.67
   3   6   7 1110.23   67.86
   3   6   7  909.90   74.59
  -3  -6  -7  995.65   74.13
   3   6   8  898.38   75.50
  -3  -6  -8  782.76   68.98
   3   6   9  300.42   47.62
  -3  -6  -9  308.57   47.71
   3   6  10  248.97   44.30
  -3  -6 -10  393.43   55.40
   3   6  11   92.53   29.87
  -3  -6 -11   93.33   29.90
   3   6  12  365.60   56.11
   3   7  -5  600.12   67.71
   3   7  -4   58.66   23.25
  -3  -7   4    3.22   13.17
  -3  -7   3  828.27   74.67
   3   7  -3 1002.19   83.70
   3   7  -2  554.22   60.07
  -3  -7   2  427.51   51.63
   3   7  -1   14.61   15.14
  -3  -7   1   16.57   13.06
   3   7   0  783.53   67.40
  -3  -7   0  726.05   64.55
  -3  -7  -1  196.82   34.90
   3   7   1  259.11   38.37
   3   7   2  432.72   46.42
  -3  -7  -2  408.11   40.82
   3   7   2  369.80   48.29
   3   7   3  957.66   75.53
   3   7   3  900.84   66.24
  -3  -7  -3  941.74   65.08
   3   7   4  203.17   30.23
   3   7   4  180.34   35.66
  -3  -7  -4  167.73   28.03
   3   7   5 2050.35  116.05
   3   7   5 2283.90  104.29
  -3  -7  -5 2189.25  109.51
   3   7   6 1466.69   96.26
   3   7   6 1408.45   78.96
  -3  -7  -6 1468.87   90.74
   3   7   7    1.26   16.02
  -3  -7  -7    4.68   12.03
   3   7   8 2598.18  138.35
  -3  -7  -8 2353.84  129.87
  -3  -7  -9  561.22   63.81
   3   7   9  480.19   59.85
   3   7  10  204.97   43.19
  -3  -7 -10  174.88   41.38
   3   7  11  749.94   80.29
  -3  -7 -11  810.99   86.15
   3   8  -3   19.64   15.27
  -3  -8   3   66.43   23.05
   3   8  -2 1538.68  107.60
  -3  -8   2 1335.32   97.69
   3   8  -1  522.08   60.53
  -3  -8   1  370.21   48.57
   3   8   0  154.56   33.12
  -3  -8   0  205.14   36.53
   3   8   1 1524.18   99.77
  -3  -8  -1 1496.83   97.65
   3   8   2   18.09   15.57
  -3  -8  -2   43.11   19.85
   3   8   3  193.06   33.96
   3   8   3  228.06   40.35
   3   8   4  682.44   67.89
   3   8   4  782.12   64.08
  -3  -8  -4  707.23   61.15
   3   8   5   16.00   18.75
  -3  -8  -5   10.96   13.84
   3   8   5   18.57   13.89
   3   8   6  572.59   63.00
  -3  -8  -6  552.55   57.46
   3   8   7  486.20   58.08
  -3  -8  -7  417.44   51.65
   3   8   8  200.57   39.20
  -3  -8  -8  147.14   33.62
   3   8   9 1585.49  112.50
  -3  -8  -9 1333.38  103.89
   3   8  10  232.96   44.99
  -3  -8 -10  202.26   44.45
   3   9  -1  700.56   73.95
  -3  -9   1  608.80   65.67
   3   9   0  376.95   53.81
  -3  -9   0  370.22   49.73
  -3  -9  -1  672.40   67.61
   3   9   1  867.86   79.01
   3   9   2 1405.36   98.59
  -3  -9  -2 1316.65   95.49
   3   9   3    9.23   16.68
  -3  -9  -3   21.63   15.72
   3   9   4  950.04   76.00
   3   9   4  965.45   85.24
   3   9   5  857.50   70.28
   3   9   5  777.09   76.40
   3   9   6   62.84   24.61
  -3  -9  -6   83.47   27.36
   3   9   7  437.83   58.42
  -3  -9  -7  458.88   56.15
   3   9   8  153.06   38.48
  -3  -9  -8  214.84   40.72
   3   9   9  163.56   40.49
  -3  -9  -9  226.09   42.86
  -3 -10  -1   41.20   20.11
  -3 -10  -2  456.06   56.73
   3  10   2  590.68   65.95
   3  10   3  547.02   62.89
  -3 -10  -3  535.43   62.28
   3  10   4   14.03   13.87
  -3 -10  -4    4.32   12.05
   3  10   5 1446.98  109.45
   3  10   5 1292.71   92.96
   3  10   6  518.13   65.35
   3  10   7   79.14   29.24
   4 -10  -4   19.39   13.87
  -4  10   2  579.51   65.19
  -4  10   1   94.26   33.88
   4  -9  -7  448.21   55.06
   4  -9  -6   28.19   17.60
   4  -9  -6   70.94   21.83
   4  -9  -6   54.26   25.34
   4  -9  -5  297.56   48.06
  -4   9   5  287.53   51.39
   4  -9  -5  395.71   52.29
   4  -9  -5  340.37   53.57
   4  -9  -4  404.40   51.50
  -4   9   4  301.75   51.53
   4  -9  -4  319.74   45.60
   4  -9  -4  298.61   49.98
  -4   9   3   23.10   15.58
   4  -9  -3   -6.77   12.66
   4  -9  -3   -2.92   12.60
   4  -9  -3   15.82   17.01
   4  -9  -2  855.46   75.44
   4  -9  -2  821.39   81.05
   4  -9  -1  208.80   38.67
   4  -9  -1  192.55   39.49
   4  -9   0  195.17   38.32
   4  -9   0  164.47   37.04
   4  -9   1 1349.79   95.93
   4  -9   1 1407.70  106.22
   4  -9   2   39.08   19.74
   4  -9   2   62.34   20.38
   4  -9   3  505.61   57.66
   4  -8  -7  426.28   56.59
  -4   8   7  377.44   59.08
   4  -8  -7  385.38   47.69
   4  -8  -7  420.10   60.18
   4  -8  -6 1126.32   87.90
   4  -8  -6 1036.65   80.94
   4  -8  -6 1006.82   91.79
   4  -8  -5   10.30   13.88
  -4   8   5  -11.10   16.78
   4  -8  -5   14.77   11.05
   4  -8  -5   35.05   18.74
   4  -8  -4  581.06   58.99
   4  -8  -4  480.01   53.88
  -4   8   4  623.87   69.82
   4  -8  -4  568.07   64.96
  -4   8   4  549.71   60.56
   4  -8  -3  717.55   63.66
  -4   8   3  500.73   63.12
   4  -8  -3  482.42   54.32
   4  -8  -3  642.52   68.37
  -4   8   3  569.71   59.91
  -4   8   2   88.09   29.07
  -4   8   2  122.02   29.82
   4  -8  -2   73.06   24.03
   4  -8  -2  125.06   31.88
  -4   8   1  458.55   53.34
   4  -8  -1  440.96   51.02
   4  -8  -1  464.48   57.28
   4  -8   0  104.99   26.41
   4  -8   0  101.24   28.96
   4  -8   1  299.61   42.89
  -4   8  -1  233.23   38.44
   4  -8   1  339.99   49.37
   4  -8   2  539.39   56.25
   4  -8   2  712.14   71.76
   4  -8   3   50.47   25.30
   4  -8   3    4.61   10.95
   4  -8   4  689.18   63.91
   4  -8   4  868.61   83.06
   4  -7  -8  351.13   51.60
  -4   7   8  374.48   57.80
   4  -7  -8  362.22   54.97
   4  -7  -7   93.19   26.30
  -4   7   7   84.64   30.77
   4  -7  -7   77.53   26.78
  -4   7   6 1116.52   93.07
   4  -7  -6 1094.16   75.95
   4  -7  -6  955.72   84.34
   4  -7  -5  818.87   68.95
  -4   7   5  948.29   82.39
   4  -7  -5  663.10   59.71
   4  -7  -5  873.35   77.93
   4  -7  -4   36.53   17.38
  -4   7   4   71.21   24.28
   4  -7  -4   30.37   16.20
   4  -7  -4   46.61   19.89
   4  -7  -3 1945.45  101.97
  -4   7   3 2054.71  121.14
   4  -7  -3 1880.90  102.46
   4  -7  -3 1821.34  112.44
  -4   7   3 2020.86  112.96
   4  -7  -2  722.06   56.55
  -4   7   2  595.68   63.45
   4  -7  -2  626.40   56.76
  -4   7   2  614.55   61.25
   4  -7  -2  623.34   63.95
  -4   7   1  402.58   52.50
   4  -7  -1  342.23   42.38
  -4   7   1  352.68   47.87
   4  -7  -1  324.42   44.68
  -4   7   0 1207.92   86.39
   4  -7   0 1094.86   76.89
   4  -7   0 1214.60   87.48
  -4   7  -1  102.59   26.67
   4  -7   1   34.74   16.73
   4  -7   1   53.84   22.38
  -4   7  -2  427.66   50.68
   4  -7   2  521.94   51.38
   4  -7   2  493.37   56.03
   4  -7   3  324.13   47.56
  -4   7  -3  271.78   40.44
   4  -7   3  267.88   37.23
  -4   7  -4   -7.11   15.79
   4  -7   4  -22.86   18.61
   4  -7   4    8.93   10.50
  -4   7  -5  537.20   60.12
   4  -7   5  495.66   61.47
   4  -7   6  181.33   38.81
  -4   7  -6  129.38   32.81
  -4   7  -7   35.22   19.80
   4  -6  -9   16.58   18.54
  -4   6   9   67.23   27.96
   4  -6  -9   94.77   28.15
   4  -6  -8   88.03   25.92
  -4   6   8   94.62   28.17
   4  -6  -8  128.29   34.60
   4  -6  -7  361.19   47.79
  -4   6   7  483.34   60.24
   4  -6  -7  459.49   57.94
   4  -6  -6   17.80   15.63
  -4   6   6    0.42   11.25
   4  -6  -6   -0.04    9.21
   4  -6  -6    6.21   12.53
   4  -6  -5  539.30   53.44
  -4   6   5  602.30   63.25
   4  -6  -5  569.89   50.51
   4  -6  -5  669.69   64.87
   4  -6  -4  410.08   44.87
  -4   6   4  450.30   52.92
   4  -6  -4  444.79   44.29
   4  -6  -4  437.36   51.00
   4  -6  -3   82.97   20.85
  -4   6   3  169.59   32.44
   4  -6  -3   66.45   18.40
   4  -6  -3  142.32   29.82
  -4   6   2 2108.45  111.65
   4  -6  -2 2217.81   99.24
  -4   6   2 2244.57  118.30
   4  -6  -2 1930.06   98.61
   4  -6  -2 2133.70  113.72
   4  -6  -1  390.88   37.16
  -4   6   1  290.73   41.54
  -4   6   1  407.49   48.68
   4  -6  -1  381.91   40.88
   4  -6  -1  351.04   44.87
   4  -6   0  902.56   55.23
   4  -6   0  894.25   63.26
  -4   6   0  849.84   70.24
   4  -6   0  837.67   67.88
   4  -6   1 2744.20  118.58
   4  -6   1 2568.31  126.09
  -4   6  -1 2847.68  135.23
   4  -6   2    1.58   11.81
  -4   6  -2   20.72   17.42
   4  -6   2  -13.25   13.02
   4  -6   3  953.40   65.53
  -4   6  -3  894.11   71.59
   4  -6   3  792.98   69.92
   4  -6   4 1029.02   69.20
  -4   6  -4 1000.94   77.87
   4  -6   4  979.11   79.98
  -4   6  -5  139.67   31.82
   4  -6   5  137.21   33.18
  -4   6  -6  384.44   51.71
   4  -6   6  420.33   57.27
   4  -6   7   69.57   25.73
  -4   6  -7  110.84   31.54
  -4   6  -8  203.18   42.28
   4  -5 -10  346.38   55.18
   4  -5  -9  832.52   77.68
   4  -5  -9 1124.03   95.67
  -4   5   9 1075.62   93.84
   4  -5  -8   -6.96   17.85
  -4   5   8   -8.60   17.40
   4  -5  -8  -12.99   11.95
   4  -5  -7  639.26   60.76
  -4   5   7  586.49   63.96
   4  -5  -7  631.11   65.17
   4  -5  -6  859.39   67.72
  -4   5   6  949.08   78.29
   4  -5  -6  771.01   56.34
   4  -5  -6  937.66   76.09
   4  -5  -5   17.83   12.56
  -4   5   5   41.65   18.66
   4  -5  -5   50.52   14.79
   4  -5  -5   52.04   20.44
  -4   5   4  395.93   47.11
   4  -5  -4  395.59   38.99
   4  -5  -4  370.89   44.15
   4  -5  -4  476.44   44.63
   4  -5  -3  428.71   40.88
  -4   5   3  373.36   44.75
   4  -5  -3  382.31   37.99
   4  -5  -3  349.27   41.86
   4  -5  -2  251.50   30.34
  -4   5   2  196.79   32.00
   4  -5  -2  217.24   29.29
   4  -5  -2  199.53   31.45
   4  -5  -1  608.42   43.92
  -4   5   1  575.02   53.15
   4  -5  -1  504.28   44.09
  -4   5   1  552.93   53.19
   4  -5  -1  563.76   52.25
   4  -5   0  222.31   24.84
  -4   5   0  199.14   33.37
   4  -5   0  188.65   26.87
  -4   5   0  184.66   33.37
   4  -5   0  173.71   29.41
  -4   5  -1 1167.28   81.06
   4  -5   1 1266.19   58.39
   4  -5   1 1266.32   71.12
   4  -5   1 1287.75   78.85
   4  -5   2 1197.72   68.74
   4  -5   2 1195.09   77.60
  -4   5  -2 1067.10   77.66
   4  -5   3   -7.70   12.50
  -4   5  -3  -11.10   16.31
   4  -5   3    4.80   10.09
  -4   5  -4 1951.64  108.75
   4  -5   4 2118.20   96.15
   4  -5   4 2211.83   89.38
   4  -5   4 2160.39  115.95
   4  -5   5  854.97   58.27
  -4   5  -5  878.37   72.40
   4  -5   5  866.00   57.20
   4  -5   5  830.06   73.79
   4  -5   6  260.31   33.90
   4  -5   6  307.91   46.39
  -4   5  -6  242.05   40.12
  -4   5  -7  926.86   82.54
   4  -5   7  980.31   70.93
   4  -5   7  916.43   82.77
  -4   5  -8  141.95   35.89
   4  -5   8  141.34   29.62
   4  -5   8  112.61   30.68
   4  -5   9  387.91   51.15
   4  -4 -10  123.96   32.54
   4  -4 -10  175.49   39.02
   4  -4  -9  512.87   58.37
  -4   4   9  594.20   67.53
   4  -4  -9  583.35   67.32
   4  -4  -8  614.19   61.50
  -4   4   8  632.33   67.03
   4  -4  -8  662.27   67.92
   4  -4  -7   28.59   15.37
  -4   4   7   23.52   18.92
   4  -4  -7   -1.77   15.47
  -4   4   6 2160.14  116.58
   4  -4  -6 2032.86   90.47
   4  -4  -6 2216.63  109.83
   4  -4  -6 2154.32  114.45
   4  -4  -5  808.98   60.42
  -4   4   5  817.14   65.59
   4  -4  -5  861.97   55.21
   4  -4  -5  832.63   65.18
   4  -4  -4  189.77   28.92
  -4   4   4  186.98   30.32
   4  -4  -4  176.66   24.79
   4  -4  -4  202.57   30.74
  -4   4   3 2245.89  106.76
   4  -4  -3 2407.10   99.70
   4  -4  -3 2272.99   94.94
   4  -4  -3 2409.47  107.71
   4  -4  -2  245.56   27.76
  -4   4   2  220.40   31.56
   4  -4  -2  188.93   25.53
   4  -4  -2  163.41   25.97
   4  -4  -1  351.11   31.02
   4  -4  -1  305.38   31.76
  -4   4   1  288.05   34.95
   4  -4  -1  307.18   35.00
  -4   4   0  751.34   56.43
   4  -4   0  802.98   51.98
   4  -4   0  749.89   55.07
   4  -4   0  922.75   48.12
  -4   4   0  843.50   63.61
  -4   4  -1   12.14   12.61
   4  -4   1    8.78    5.98
  -4   4  -1   27.56   15.02
   4  -4   1    3.70    9.04
   4  -4   1   -4.18   11.25
   4  -4   2  570.15   30.71
  -4   4  -2  502.58   51.52
   4  -4   2  511.09   40.88
   4  -4   2  578.26   49.45
   4  -4   2  511.33   28.98
   4  -4   3  297.49   37.82
  -4   4  -3  330.40   41.74
   4  -4   3  345.66   33.32
   4  -4   3  348.77   28.86
   4  -4   4   23.64   13.87
   4  -4   4   12.46    7.23
  -4   4  -4   38.76   18.03
   4  -4   4   19.79   11.54
   4  -4   5 1699.21   78.33
  -4   4  -5 1563.49   96.08
   4  -4   5 1510.30   74.96
   4  -4   5 1618.81   95.73
   4  -4   6  133.24   28.58
  -4   4  -6  170.16   34.33
   4  -4   6  174.43   26.58
  -4   4  -7  240.32   40.85
   4  -4   7  172.40   29.16
   4  -4   7  187.63   35.99
  -4   4  -8 1482.20  106.70
   4  -4   8 1317.40   98.74
   4  -4   8 1467.28   90.22
  -4   4  -9   14.93   19.23
   4  -4   9    4.02   10.37
   4  -4   9   24.12   15.56
   4  -3 -10  651.31   67.52
   4  -3  -9   11.20   13.62
  -4   3   9   21.01   20.57
   4  -3  -9    2.11   10.98
  -4   3   8  329.00   48.12
   4  -3  -8  281.45   41.20
   4  -3  -8  332.72   47.15
   4  -3  -7  714.32   61.58
  -4   3   7  827.16   71.50
   4  -3  -7  896.61   72.30
   4  -3  -6   67.95   20.28
  -4   3   6   76.00   22.60
   4  -3  -6   69.88   19.48
   4  -3  -5 1717.11   88.62
  -4   3   5 1663.43   92.80
   4  -3  -5 1574.16   73.48
   4  -3  -5 1640.82   89.67
   4  -3  -4  818.48   56.64
  -4   3   4  762.01   57.74
   4  -3  -4  837.09   50.66
   4  -3  -4  885.52   59.84
  -4   3   3 1056.24   64.91
   4  -3  -3 1001.25   55.76
   4  -3  -3 1048.14   62.97
   4  -3  -3 1113.22   62.39
  -4   3   2 4302.11  141.92
   4  -3  -2 3742.02  127.22
   4  -3  -2 3989.56  137.10
   4  -3  -2 4132.61  131.81
   4  -3  -1  142.97   19.42
  -4   3   1  156.43   23.81
   4  -3  -1  127.92   19.88
   4  -3  -1  149.55   22.53
   4  -3   0 1926.33   71.92
  -4   3   0 1890.19   85.06
   4  -3   0 1825.98   78.65
   4  -3   0 1900.21   83.33
  -4   3   0 1819.52   93.08
  -4   3  -1 2914.94  125.21
   4  -3   1 2611.51   86.67
  -4   3  -1 3023.60  112.01
   4  -3   1 3067.25  105.88
   4  -3   1 2820.84  107.94
   4  -3   2  184.66   25.40
   4  -3   2  169.41   15.48
  -4   3  -2  141.73   27.43
   4  -3   2  150.21   20.85
   4  -3   2  169.96   15.54
   4  -3   3  671.32   43.65
   4  -3   3  617.12   48.34
   4  -3   3  622.03   35.76
  -4   3  -3  758.70   60.14
  -4   3  -4  745.95   60.85
   4  -3   4  665.24   44.42
   4  -3   4  787.07   56.33
   4  -3   4  734.63   42.97
   4  -3   5  405.00   33.82
   4  -3   5  379.79   41.31
   4  -3   5  302.71   30.35
  -4   3  -5  452.27   49.34
   4  -3   6  416.09   34.65
  -4   3  -6  441.10   51.02
   4  -3   6  392.91   44.67
   4  -3   6  358.89   36.37
   4  -3   7  112.54   27.32
  -4   3  -7  123.64   30.65
   4  -3   7   34.27   15.43
  -4   3  -8  487.59   59.75
   4  -3   8  463.83   54.77
   4  -3   8  471.72   48.57
  -4   3  -9  496.00   64.61
   4  -3   9  590.31   65.03
   4  -3   9  619.85   59.59
   4  -3  10   15.41   17.62
  -4   3 -10   28.42   18.42
   4  -3  10  -29.18   16.05
   4  -2 -10  494.64   57.86
  -4   2   9  876.54   82.43
   4  -2  -9  841.61   73.55
   4  -2  -8    2.80   10.59
  -4   2   8  -13.93   16.21
   4  -2  -8  -17.19   13.96
  -4   2   7  777.06   68.61
   4  -2  -7  789.28   65.23
   4  -2  -7  761.27   62.71
   4  -2  -6  791.30   60.60
  -4   2   6  710.11   61.88
   4  -2  -6  815.44   62.00
   4  -2  -5  102.95   22.02
  -4   2   5  126.97   25.99
  -4   2   5  177.20   20.51
   4  -2  -5  137.18   19.23
   4  -2  -5  170.11   26.84
   4  -2  -4  962.52   60.03
  -4   2   4  866.13   60.43
   4  -2  -4  917.47   50.86
   4  -2  -4  978.46   59.42
  -4   2   4  929.13   43.16
   4  -2  -3  454.31   38.66
  -4   2   3  528.31   43.77
   4  -2  -3  611.51   40.22
  -4   2   3  639.56   29.02
   4  -2  -3  531.74   40.67
   4  -2  -2 1493.31   69.16
  -4   2   2 1439.89   69.70
   4  -2  -2 1474.62   66.05
  -4   2   2 1484.41   42.14
   4  -2  -2 1469.60   66.79
   4  -2  -1 1692.96   69.61
  -4   2   1 1804.74   74.87
   4  -2  -1 1696.32   71.42
   4  -2  -1 1575.26   68.83
   4  -2   0  202.89   12.02
   4  -2   0  213.45   21.01
  -4   2   0  206.05   23.36
   4  -2   0  204.02   22.50
   4  -2   0  176.69   21.63
   4  -2   1 4689.26  127.78
  -4   2  -1 4671.29  140.26
   4  -2   1 4803.21  140.86
   4  -2   1 4820.27  140.43
  -4   2  -1 4564.38  160.68
  -4   2  -2 1738.20   91.15
   4  -2   2 1922.77   62.38
  -4   2  -2 1869.30   76.13
   4  -2   2 1924.73   76.45
   4  -2   2 1870.91   76.75
   4  -2   3  157.44   17.06
  -4   2  -3  164.91   28.69
   4  -2   3  121.33   11.57
   4  -2   3  166.60   22.28
   4  -2   3  116.99   17.82
   4  -2   4 3356.50  110.82
  -4   2  -4 3282.70  136.04
   4  -2   4 3216.08  119.10
   4  -2   4 3355.63  107.32
  -4   2  -5  553.47   53.18
   4  -2   5  592.90   39.74
   4  -2   5  581.50   47.24
   4  -2   5  615.74   42.21
  -4   2  -6  562.51   56.68
   4  -2   6  652.24   42.12
   4  -2   6  586.12   50.91
   4  -2   6  704.40   48.92
  -4   2  -7  522.40   57.93
   4  -2   7  531.31   51.79
   4  -2   7  622.37   49.79
  -4   2  -8   50.10   23.66
   4  -2   8   11.68   12.05
   4  -2   8   34.76   15.73
  -4   2  -9  569.61   67.80
   4  -2   9  710.51   68.77
   4  -2   9  553.90   54.86
   4  -2  10  176.05   33.60
   4  -2  10  163.36   35.42
  -4   2 -10   74.05   29.59
   4  -2  11    2.25   12.78
   4  -1 -10   14.77   13.91
   4  -1  -9 1068.68   82.39
  -4   1   9 1211.75   96.72
   4  -1  -8  737.11   65.25
  -4   1   8  769.32   72.80
   4  -1  -7  110.14   25.32
  -4   1   7   90.56   25.70
   4  -1  -7   75.51   19.64
  -4   1   7   98.72   21.93
   4  -1  -6 2867.86  125.64
  -4   1   6 3064.72  136.02
  -4   1   6 3171.53  116.87
   4  -1  -6 3040.79  126.33
   4  -1  -5  473.12   44.33
  -4   1   5  432.19   44.59
  -4   1   5  465.47   36.44
   4  -1  -5  467.45   33.59
   4  -1  -5  406.43   39.81
   4  -1  -4  281.37   32.64
  -4   1   4  316.39   26.51
  -4   1   4  368.76   38.10
   4  -1  -4  283.68   26.74
   4  -1  -4  371.04   34.07
  -4   1   3 2817.16  108.75
   4  -1  -3 2676.25  105.77
  -4   1   3 3010.44   88.80
   4  -1  -3 2942.90   98.82
   4  -1  -3 2656.92   96.95
   4  -1  -2   41.96   12.94
  -4   1   2   34.58   11.29
   4  -1  -2   22.63    9.07
   4  -1  -2   29.00    8.65
  -4   1   2   28.10    6.56
  -4   1   1  575.49   26.19
   4  -1  -1  629.93   39.79
   4  -1  -1  551.56   37.34
   4  -1  -1  557.03   32.42
  -4   1   1  560.17   36.71
   4  -1   0 1617.63   64.31
   4  -1   0 1607.59   47.09
  -4   1   0 1581.08   61.86
   4  -1   0 1485.22   65.46
   4  -1   0 1553.72   58.81
   4  -1   1   41.74    8.62
  -4   1  -1   40.60   16.46
   4  -1   1   52.06   10.53
  -4   1  -1   39.94    8.97
   4  -1   1   51.02    8.17
   4  -1   1   32.15   10.49
  -4   1  -2 2357.38  102.73
   4  -1   2 2413.76   76.22
  -4   1  -2 2463.61   76.67
   4  -1   2 2376.98   86.32
   4  -1   2 2320.20   75.21
   4  -1   2 2408.43   79.89
   4  -1   3  796.06   41.59
   4  -1   3  747.06   33.85
   4  -1   3  809.74   44.77
   4  -1   3  707.91   41.59
   4  -1   4  304.99   27.31
  -4   1  -4  307.22   36.47
   4  -1   4  314.53   27.72
   4  -1   4  300.09   28.86
   4  -1   5 4033.49  132.01
   4  -1   5 4475.68  130.54
  -4   1  -5 4187.05  159.24
   4  -1   5 4037.95  137.67
  -4   1  -6   96.72   25.90
   4  -1   6  119.92   22.63
   4  -1   6   82.71   18.03
   4  -1   6  138.94   18.89
   4  -1   7  718.25   54.03
  -4   1  -7  787.20   68.18
   4  -1   7  819.13   60.85
   4  -1   8 1813.43   95.14
  -4   1  -8 1798.47  112.57
   4  -1   8 1888.40  102.08
   4  -1   9   33.98   17.17
  -4   1  -9   11.99   16.14
   4  -1   9   17.75   11.59
   4  -1   9   24.33   16.47
   4  -1  10  331.77   48.10
  -4   1 -10  377.58   57.35
   4  -1  10  392.45   50.21
   4  -1  10  490.39   53.94
  -4   1 -11  186.35   42.85
   4  -1  11  202.72   39.65
   4  -1  11  177.71   35.25
  -4   0   9   -8.21   13.63
   4   0  -9  -20.51   16.48
  -4   0   9   18.40   15.07
   4   0  -8  591.39   57.95
  -4   0   8  493.41   59.50
  -4   0   8  572.18   55.97
   4   0  -7  754.78   63.14
  -4   0   7  866.92   73.42
  -4   0   7  962.37   67.42
   4   0  -6  525.93   50.34
  -4   0   6  571.64   55.78
  -4   0   6  584.05   48.11
   4   0  -5 2896.61  120.80
  -4   0   5 2842.81  124.53
  -4   0   5 2816.84  108.32
   4   0  -5 2832.02  109.75
  -4   0   4  613.93   50.40
   4   0  -4  591.02   48.12
  -4   0   4  632.70   42.24
   4   0  -4  693.78   43.97
   4   0  -4  681.09   41.24
  -4   0   3 2654.34  104.94
  -4   0   3 2686.48   91.33
   4   0  -3 2596.03  104.95
   4   0  -3 2651.93   92.95
   4   0  -3 2605.64   88.43
  -4   0   2 5055.88  136.60
   4   0  -2 5081.57  153.47
  -4   0   2 5156.37  150.96
   4   0  -2 4820.09  143.02
   4   0  -2 4703.77  127.57
  -4   0   1    9.73    8.00
   4   0  -1   12.78    8.79
  -4   0   1   12.05    5.47
   4   0  -1   11.24    8.64
   4   0  -1    3.24    2.57
   4   0   0 2545.61   89.66
  -4   0   0 2536.74   81.36
   4   0   0 2555.64   75.89
   4   0   0 2580.38   91.11
   4   0   0 2546.17   66.30
   4   0   1 3156.47   94.31
   4   0   1 3373.29  103.90
  -4   0  -1 3290.77   90.16
   4   0   1 3395.52  108.14
  -4   0  -1 3323.97  117.45
   4   0   1 3312.78   84.58
  -4   0  -2  719.81   50.01
   4   0   2  789.92   39.65
   4   0   2  810.69   40.92
  -4   0  -2  840.96   31.23
   4   0   2  732.25   43.57
   4   0   2  743.76   33.99
   4   0   3 1056.27   50.38
  -4   0  -3 1081.54   63.54
   4   0   3 1047.60   52.72
   4   0   3 1053.77   46.60
   4   0   4  894.46   49.01
  -4   0  -4  938.46   60.50
   4   0   4  935.61   49.29
   4   0   4  810.45   45.64
   4   0   5 1228.03   62.83
  -4   0  -5 1293.24   75.13
   4   0   5 1095.42   34.09
   4   0   5 1217.55   62.13
   4   0   5 1283.13   58.93
   4   0   5 1296.18   62.80
  -4   0  -6 1363.73   81.99
   4   0   6 1294.30   69.03
   4   0   6 1308.90   61.12
   4   0   6 1246.32   67.97
   4   0   6 1289.20   70.19
   4   0   7   71.18   19.45
  -4   0  -7   77.61   23.26
   4   0   7   66.10   18.38
   4   0   7   87.84   14.92
   4   0   7   56.65   17.40
  -4   0  -8 1431.33   94.49
   4   0   8 1316.47   80.06
   4   0   8 1357.98   81.19
   4   0   8 1483.66   86.30
   4   0   9 1178.68   80.11
  -4   0  -9 1227.98   93.01
   4   0   9 1198.41   79.73
   4   0   9 1150.29   81.53
   4   0  10    4.93   11.27
   4   0  10   16.94   14.43
   4   0  11  830.24   75.18
  -4   0 -11  825.56   85.41
   4   0  11  884.52   76.51
  -4  -1   9  388.23   52.03
  -4  -1   8   13.38   19.07
   4   1  -8   -2.75   11.00
  -4  -1   8    1.34   11.22
   4   1  -7  422.65   47.96
  -4  -1   7  427.10   53.66
  -4  -1   7  478.51   50.44
   4   1  -6  358.39   41.85
  -4  -1   6  285.23   36.36
  -4  -1   6  355.71   45.65
   4   1  -5  367.08   40.19
  -4  -1   5  320.31   40.66
  -4  -1   5  290.16   33.97
   4   1  -5  360.05   34.67
  -4  -1   4 1321.58   77.16
   4   1  -4 1248.20   72.87
  -4  -1   4 1212.10   65.94
   4   1  -4 1231.13   65.76
   4   1  -4 1210.03   58.31
  -4  -1   3  367.16   33.18
  -4  -1   3  359.27   36.77
   4   1  -3  413.52   38.63
   4   1  -3  389.98   34.52
   4   1  -3  345.58   25.74
   4   1  -3  403.93   31.74
  -4  -1   2 4042.72  132.88
   4   1  -2 3906.83  133.92
   4   1  -2 4202.05  133.16
  -4  -1   2 4080.17  128.17
   4   1  -2 3835.25  101.70
   4   1  -2 4052.57  125.48
  -4  -1   1 2722.10   94.96
   4   1  -1 2659.16  100.80
   4   1  -1 2617.66   99.79
   4   1  -1 2707.25   96.57
  -4  -1   1 2856.44   99.67
  -4  -1   0   17.61    7.48
   4   1   0    5.77    9.17
   4   1   0   11.90    7.58
   4   1   0   10.97    7.85
  -4  -1  -1 8303.80  223.54
  -4  -1  -1 8772.23  199.49
   4   1   1 8597.74  220.23
   4   1   1 8243.73  214.59
   4   1   1 8802.42  222.43
   4   1   2 1750.30   70.41
  -4  -1  -2 1785.06   49.30
   4   1   2 1871.24   75.27
   4   1   2 1817.69   52.98
  -4  -1  -2 1893.83   80.66
  -4  -1  -3  887.70   52.16
   4   1   3  725.55   43.61
   4   1   3  852.22   47.79
   4   1   3  779.60   36.15
  -4  -1  -4 4148.69  134.57
   4   1   4 3864.37  126.27
   4   1   4 4015.88  125.70
   4   1   4 3818.33  115.24
   4   1   5  339.24   32.66
  -4  -1  -5  338.39   35.29
   4   1   5  295.31   28.05
   4   1   5  276.80   27.40
   4   1   6 1133.28   66.10
  -4  -1  -6 1233.98   73.46
   4   1   6 1278.84   61.49
   4   1   6 1241.50   66.06
   4   1   7  844.95   60.91
   4   1   7  772.06   57.04
   4   1   7  849.55   49.00
  -4  -1  -7  825.75   64.09
  -4  -1  -8   -7.16   12.92
   4   1   8    3.82   13.80
   4   1   8    3.70   10.87
  -4  -1  -9 1235.66   90.28
   4   1   9 1149.72   79.23
   4   1   9 1271.42   82.86
  -4  -1 -10  316.11   49.86
   4   1  10  286.06   41.35
   4   1  10  352.72   45.64
   4   1  11   59.50   23.87
  -4  -1 -11   96.34   31.72
   4   1  11  101.65   28.72
   4   1  12 1111.67   92.20
   4   1  12 1194.89   95.04
  -4  -2   8  218.49   42.17
  -4  -2   8  276.69   43.30
  -4  -2   7   67.63   24.82
   4   2  -7   65.81   21.61
  -4  -2   6 1391.88   94.56
   4   2  -6 1338.33   86.35
  -4  -2   6 1539.07   91.65
  -4  -2   5   30.16   15.15
  -4  -2   5   41.66   17.96
   4   2  -5   42.87   16.41
   4   2  -5   60.14   17.54
   4   2  -4  137.63   25.60
   4   2  -4  102.99   21.78
  -4  -2   4  143.47   25.10
   4   2  -4  121.08   18.07
  -4  -2   3 1224.02   70.43
   4   2  -3 1297.61   73.84
   4   2  -3 1264.00   69.69
   4   2  -3 1340.94   64.32
   4   2  -2   21.24   13.17
   4   2  -2    1.65    9.20
  -4  -2   2    9.36    8.53
   4   2  -2    1.30    8.44
   4   2  -1  871.28   54.88
   4   2  -1  812.92   52.67
   4   2  -1  788.38   48.29
  -4  -2   1  792.03   51.63
   4   2   0 1353.96   65.11
   4   2   0 1404.39   70.35
   4   2   0 1456.55   66.97
   4   2   0 1292.57   67.23
  -4  -2  -1  309.38   26.96
   4   2   1  312.12   30.29
   4   2   1  317.34   31.37
   4   2   1  249.14   27.06
   4   2   2 4788.22  149.58
  -4  -2  -2 5238.11  144.64
  -4  -2  -2 4833.17  116.34
   4   2   2 5001.06  149.94
  -4  -2  -3  800.09   44.08
   4   2   3  771.88   47.38
  -4  -2  -4 1533.05   67.26
   4   2   4 1397.90   70.22
   4   2   4 1479.41   69.27
   4   2   5 5471.73  171.81
  -4  -2  -5 5624.90  168.59
   4   2   5 5643.70  165.44
  -4  -2  -6   -9.78   12.34
   4   2   6   15.32   11.68
   4   2   6   11.09    8.94
   4   2   7 1311.98   78.22
  -4  -2  -7 1377.40   80.00
   4   2   7 1525.72   71.22
   4   2   8 1414.41   86.27
  -4  -2  -8 1465.71   88.44
  -4  -2  -9  132.00   29.98
   4   2   9  148.54   29.53
   4   2  10  538.95   57.88
  -4  -2 -10  627.00   66.16
   4   2  11  240.27   40.76
   4   2  12  327.11   50.98
  -4  -3   8  618.49   70.95
  -4  -3   7  373.06   51.47
  -4  -3   7  388.00   53.80
   4   3  -6  897.65   70.54
  -4  -3   6  896.42   75.00
   4   3  -5 1568.19   91.90
  -4  -3   5 1616.55   96.76
   4   3  -5 1535.79   87.40
   4   3  -4   53.69   16.71
   4   3  -4   58.85   18.16
  -4  -3   4   47.99   18.07
  -4  -3   3 1489.56   83.93
   4   3  -3 1434.14   80.55
   4   3  -3 1356.99   77.17
  -4  -3   2 1508.22   81.45
   4   3  -2 1576.70   82.10
  -4  -3   1  115.51   21.86
   4   3  -1   83.86   19.41
   4   3  -1   92.44   18.73
   4   3   0  738.21   52.05
   4   3   0  723.66   51.40
   4   3   0  739.19   49.26
   4   3   1  994.25   60.57
  -4  -3  -1 1014.79   45.97
   4   3   1  936.50   58.12
   4   3   1 1015.68   58.57
  -4  -3  -2  739.95   36.13
   4   3   2  746.78   52.71
   4   3   2  725.04   50.02
  -4  -3  -2  682.31   30.62
   4   3   2  676.39   47.62
   4   3   3  994.34   61.21
  -4  -3  -3 1022.88   44.56
   4   3   3  900.79   55.30
  -4  -3  -3  983.96   44.81
   4   3   3 1015.89   59.11
  -4  -3  -4  467.56   31.39
   4   3   4  351.96   36.87
  -4  -3  -4  385.85   30.13
   4   3   4  350.85   34.28
  -4  -3  -5 2058.23   81.51
   4   3   5 1981.58   95.13
   4   3   5 2061.80   89.10
  -4  -3  -6 2115.00   90.34
   4   3   6 2267.08   93.45
  -4  -3  -7   10.71   10.24
   4   3   7    0.59   10.98
   4   3   8 2493.66  122.27
  -4  -3  -8 2663.55  119.37
  -4  -3  -9  948.27   74.05
   4   3   9 1063.53   78.67
   4   3  10  108.36   29.88
   4   3  11 1034.50   86.61
   4   3  12   74.13   27.38
  -4  -4   7  529.66   65.18
  -4  -4   6  144.36   34.25
  -4  -4   5  664.66   64.66
   4   4  -5  574.43   56.24
  -4  -4   4  876.19   70.27
   4   4  -4  864.34   66.60
   4   4  -3   24.22   13.09
  -4  -4   3   14.43   12.21
  -4  -4   2 2870.81  125.92
   4   4  -2 2920.02  124.15
   4   4  -1  850.22   61.03
  -4  -4   1  941.61   65.71
   4   4   0  156.62   26.95
  -4  -4   0  141.04   26.03
   4   4   1 3223.10  130.75
   4   4   1 3403.98  128.57
   4   4   2  228.95   29.78
  -4  -4  -2  240.48   19.98
   4   4   2  223.98   31.46
   4   4   3  559.35   48.74
   4   4   3  497.27   43.73
  -4  -4  -3  546.61   35.37
  -4  -4  -4 1298.08   49.22
   4   4   4 1191.16   72.95
  -4  -4  -4 1146.71   58.31
  -4  -4  -5   10.84    6.58
   4   4   5    7.48   12.41
  -4  -4  -5   15.96    9.61
  -4  -4  -6  980.86   54.89
   4   4   6  940.76   67.95
  -4  -4  -6  900.24   59.64
  -4  -4  -7  610.35   47.60
   4   4   7  587.40   56.04
  -4  -4  -7  639.09   54.32
   4   4   8   84.31   24.12
   4   4   9 1584.95  102.51
   4   4  10  419.09   53.89
   4   4  11  251.79   45.77
   4   4  12 1494.60  112.46
  -4  -5   6  589.27   67.40
  -4  -5   5    5.28   17.99
   4   5  -5   -8.61   12.39
   4   5  -4   99.47   25.69
  -4  -5   4  115.48   27.39
  -4  -5   3  551.59   56.69
   4   5  -3  595.20   57.47
   4   5  -2   43.64   17.78
  -4  -5   2   53.43   20.18
  -4  -5   1 1060.18   74.58
   4   5  -1  951.10   69.20
   4   5   0  557.28   50.81
  -4  -5   0  530.83   52.53
   4   5   1  604.97   55.64
   4   5   1  724.96   56.90
   4   5   2 2993.46  131.73
   4   5   2 2804.50  118.75
   4   5   3  113.12   22.18
   4   5   3   78.95   22.35
  -4  -5  -3  122.51   18.55
   4   5   4 1322.48   82.94
   4   5   4 1222.90   71.55
  -4  -5  -4 1378.99   68.52
   4   5   5 1768.00   99.47
   4   5   5 1771.17   86.26
  -4  -5  -5 1879.95   87.48
   4   5   6   23.05   18.28
  -4  -5  -6   73.83   18.66
   4   5   7  629.71   60.01
  -4  -5  -7  581.61   53.14
  -4  -5  -8  374.96   45.43
   4   5   8  367.07   48.01
   4   5   9  284.42   45.10
  -4  -5  -9  268.45   41.97
   4   5  10  408.91   55.99
  -4  -5 -10  387.71   52.75
   4   5  11   82.87   27.19
  -4  -5 -11   99.23   32.06
   4   5  12  568.15   71.43
  -4  -5 -12  557.38   71.35
  -4  -6   5  699.29   72.30
   4   6  -5  696.51   70.07
   4   6  -4   15.60   14.15
  -4  -6   4   -9.01   14.68
  -4  -6   3  536.18   59.13
   4   6  -3  656.58   64.05
  -4  -6   2  430.46   52.01
   4   6  -2  413.12   49.46
  -4  -6   1   80.66   22.74
   4   6  -1   76.69   23.00
   4   6   0  385.24   45.72
  -4  -6   0  399.17   48.17
   4   6   1  328.41   41.19
   4   6   2  633.89   60.80
   4   6   2  695.95   57.79
   4   6   3  929.22   66.70
   4   6   3 1078.08   79.43
   4   6   4   63.44   17.89
   4   6   4   66.88   23.15
   4   6   5 1952.20  112.00
   4   6   5 2174.20  102.57
  -4  -6  -5 2164.25   99.31
   4   6   6 1041.77   79.72
   4   6   6 1104.99   69.13
  -4  -6  -6 1100.23   71.92
   4   6   7  100.48   26.22
  -4  -6  -7   39.24   17.84
   4   6   8 1583.45  105.12
  -4  -6  -8 1681.34  101.74
   4   6   9  176.27   37.34
  -4  -6  -9  210.86   38.07
   4   6  10  196.78   40.71
  -4  -6 -10  174.54   37.96
   4   6  11  359.46   57.02
  -4  -6 -11  368.92   55.78
   4   7  -4  678.07   72.53
   4   7  -3   35.18   15.40
  -4  -7   3   55.83   22.34
  -4  -7   2 1834.43  114.16
   4   7  -2 1843.25  115.11
   4   7  -1  291.52   43.91
  -4  -7   1  279.25   43.95
  -4  -7   0  186.11   34.28
   4   7   0  219.05   37.42
   4   7   1 1097.45   80.33
  -4  -7  -1 1002.49   81.36
   4   7   2   20.06   14.41
   4   7   2   42.43   22.41
   4   7   3  304.94   40.28
   4   7   3  241.19   41.19
   4   7   4  675.27   66.21
   4   7   4  726.93   60.01
   4   7   5   31.61   15.78
   4   7   5   49.59   21.00
   4   7   6  825.39   74.45
   4   7   6  816.77   62.67
  -4  -7  -6  972.90   69.67
   4   7   7  580.35   63.47
  -4  -7  -7  502.08   53.34
   4   7   8  318.76   47.96
  -4  -7  -8  276.57   42.05
   4   7   9 1359.29  105.33
  -4  -7  -9 1564.82  106.52
   4   7  10  160.12   37.35
  -4  -7 -10  132.15   35.31
   4   7  11  352.58   56.35
  -4  -7 -11  337.26   54.66
   4   8  -2  212.99   40.92
  -4  -8   2  225.72   40.93
  -4  -8   1 1243.50   94.97
   4   8  -1 1313.25   99.65
   4   8   0  217.99   40.36
  -4  -8   0  208.43   38.42
   4   8   1  984.78   80.74
  -4  -8  -1  898.65   78.53
   4   8   2 1510.69   98.83
  -4  -8  -2 1422.50  100.79
   4   8   3   19.07   14.70
   4   8   3  -22.81   18.03
   4   8   4  785.72   74.90
   4   8   4  764.25   65.64
   4   8   5  520.94   61.39
   4   8   5  524.47   53.18
   4   8   6  104.17   25.16
   4   8   6   66.54   26.05
   4   8   7  351.26   51.19
   4   8   8  151.36   35.21
  -4  -8  -8  218.34   39.17
   4   8   9  356.83   54.85
  -4  -8  -9  337.83   51.00
   4   8  10  553.97   69.88
  -4  -8 -10  385.52   56.95
   4   9   0  510.85   64.14
  -4  -9   0  530.49   62.31
  -4  -9  -1   57.73   22.27
   4   9   1   48.96   22.62
   4   9   2  789.53   74.92
  -4  -9  -2  930.54   83.55
   4   9   3  946.00   79.85
  -4  -9  -3  912.51   83.17
   4   9   4   11.12   14.24
   4   9   4    9.25   16.04
   4   9   5 1560.77  112.01
   4   9   5 1453.02   97.22
   4   9   6  433.06   59.71
   4   9   7   99.36   29.07
   4   9   8  907.97   87.80
   4  10   3  297.74   48.65
   4  10   4  505.99   60.45
  -4 -10  -4  412.68   56.67
   4  10   5  120.31   28.17
   5  -9  -5   12.82   10.39
   5  -9  -4  297.93   46.48
  -5   9   4  262.02   51.03
   5  -9  -4  301.08   47.54
   5  -9  -4  307.77   52.47
   5  -9  -3  381.24   49.71
  -5   9   3  357.58   58.34
   5  -9  -3  362.72   50.04
   5  -9  -3  296.59   49.40
   5  -9  -2   87.51   28.13
   5  -9  -2   65.13   26.48
   5  -9  -1  324.11   48.55
   5  -9  -1  251.48   45.39
   5  -9   0  131.31   32.37
   5  -9   0   50.98   23.62
   5  -9   1  291.30   50.08
   5  -9   1  264.68   42.88
   5  -9   2  494.28   59.92
   5  -8  -6 1097.94   88.71
  -5   8   6 1163.51  102.72
   5  -8  -6  802.81   73.44
   5  -8  -6  943.66   89.41
   5  -8  -5  607.52   63.57
  -5   8   5  620.82   73.15
   5  -8  -5  488.01   56.69
   5  -8  -5  568.54   67.67
  -5   8   4   -4.89   10.86
   5  -8  -4   66.73   21.40
  -5   8   4   84.19   30.55
   5  -8  -4   56.07   21.74
   5  -8  -4   59.37   24.44
  -5   8   3 1314.24   99.51
   5  -8  -3 1318.33   89.05
  -5   8   3 1316.50  105.35
   5  -8  -3 1345.32   94.18
   5  -8  -3 1309.59  101.67
  -5   8   2  337.47   49.85
   5  -8  -2  275.22   39.18
  -5   8   2  272.49   49.16
   5  -8  -2  299.17   44.31
   5  -8  -2  317.01   47.97
  -5   8   1  267.65   45.45
   5  -8  -1  254.97   41.60
   5  -8  -1  230.35   42.19
  -5   8   0  506.94   61.28
   5  -8   0  407.23   52.24
   5  -8   0  330.75   49.37
   5  -8   1   98.59   29.95
  -5   8  -1   93.58   26.61
   5  -8   1   81.08   24.63
   5  -8   2  392.87   54.74
  -5   8  -2  398.89   53.08
   5  -8   2  466.36   54.96
   5  -8   3   85.28   26.90
  -5   8  -3  110.01   31.57
   5  -8   3  151.10   31.07
  -5   8  -4   -1.39    9.74
   5  -8   4   18.87   12.69
   5  -7  -8   91.35   30.61
   5  -7  -7  341.13   49.48
  -5   7   7  411.42   61.71
   5  -7  -7  511.84   64.07
   5  -7  -6   14.44   12.21
  -5   7   6  -26.13   19.66
   5  -7  -6    0.29   10.77
   5  -7  -6   13.24   12.91
   5  -7  -5  728.51   67.04
  -5   7   5  816.21   80.09
   5  -7  -5  636.96   60.05
   5  -7  -5  651.03   69.23
   5  -7  -4  375.58   45.73
  -5   7   4  429.17   56.67
   5  -7  -4  363.96   45.84
   5  -7  -4  356.56   50.53
  -5   7   3  197.31   38.95
   5  -7  -3  191.49   31.86
  -5   7   3  162.60   36.53
   5  -7  -3  162.93   30.44
   5  -7  -3  146.89   31.94
  -5   7   2 1980.62  118.53
   5  -7  -2 1970.82  101.65
   5  -7  -2 1907.79  107.18
  -5   7   2 2060.03  124.93
   5  -7  -2 1870.54  114.94
  -5   7   1   79.02   27.51
   5  -7  -1  119.00   23.10
  -5   7   1   76.55   26.14
   5  -7  -1   68.36   21.66
   5  -7  -1   58.79   20.97
  -5   7   0  574.78   63.48
   5  -7   0  540.16   55.27
   5  -7   0  557.82   59.89
  -5   7  -1 1533.31  105.14
   5  -7   1 1531.80   94.23
   5  -7   1 1338.51   94.74
   5  -7   2   -1.71   11.95
  -5   7  -2    8.51   16.32
   5  -7   2    5.83   10.63
   5  -7   3  413.05   53.56
  -5   7  -3  482.84   57.68
   5  -7   3  453.15   51.48
   5  -7   4  260.85   44.12
  -5   7  -4  313.71   48.06
   5  -7   4  364.96   45.66
   5  -7   5   47.53   22.23
  -5   7  -5   46.92   20.99
  -5   7  -6  297.92   50.85
  -5   6   8   -5.61   16.56
   5  -6  -8  -24.10   18.42
   5  -6  -8   21.76   19.07
   5  -6  -7  456.11   55.50
  -5   6   7  537.63   68.03
   5  -6  -7  459.01   59.33
   5  -6  -6  769.34   68.61
  -5   6   6  796.90   78.20
   5  -6  -6  689.64   60.24
   5  -6  -6  816.43   75.72
   5  -6  -5  129.10   27.82
  -5   6   5   79.26   27.86
   5  -6  -5   88.35   23.57
   5  -6  -5   65.78   22.35
  -5   6   4  472.95   55.95
   5  -6  -4  456.75   47.67
   5  -6  -4  435.56   47.26
   5  -6  -4  389.70   49.67
   5  -6  -3  525.87   49.33
  -5   6   3  552.23   59.44
   5  -6  -3  492.88   49.52
   5  -6  -3  533.42   56.42
  -5   6   2  438.30   53.28
   5  -6  -2  534.56   47.48
  -5   6   2  541.22   58.34
   5  -6  -2  485.08   48.72
   5  -6  -2  624.91   60.60
  -5   6   1  919.03   77.15
   5  -6  -1  980.56   62.63
  -5   6   1  961.74   78.00
   5  -6  -1  962.27   68.78
   5  -6  -1  891.82   71.85
  -5   6   0  129.11   30.97
   5  -6   0   94.58   18.67
  -5   6   0  101.77   28.15
   5  -6   0  116.80   25.04
   5  -6   0  134.65   27.76
  -5   6  -1 1305.73   95.59
   5  -6   1 1339.24   82.59
   5  -6   1 1319.63   87.57
  -5   6  -2 1429.26   99.33
   5  -6   2 1421.38   84.43
   5  -6   2 1296.70   88.39
   5  -6   3   55.54   20.89
  -5   6  -3   59.01   21.77
   5  -6   3  101.08   23.97
  -5   6  -4 1252.63   92.61
   5  -6   4 1216.79   78.95
   5  -6   4 1193.64   89.56
  -5   6  -5  501.79   59.69
   5  -6   5  540.70   51.45
   5  -6   5  504.49   61.30
   5  -6   6  276.13   45.35
  -5   6  -6  312.47   48.69
  -5   6  -7  312.99   52.69
   5  -6   7  300.04   51.28
   5  -5  -8  444.90   55.64
  -5   5   8  547.56   68.21
   5  -5  -8  506.01   63.00
   5  -5  -7    4.84   13.45
  -5   5   7   25.74   18.43
   5  -5  -7   -0.30    5.76
   5  -5  -6 1816.70  105.78
  -5   5   6 2019.71  121.90
   5  -5  -6 1800.00   94.83
   5  -5  -6 1975.91  115.23
   5  -5  -5  458.64   49.17
  -5   5   5  479.05   56.44
   5  -5  -5  488.43   46.08
   5  -5  -5  410.52   49.75
   5  -5  -4  153.45   28.99
  -5   5   4  160.85   32.11
   5  -5  -4  190.40   29.28
   5  -5  -4  158.28   29.03
   5  -5  -3 1636.08   86.15
  -5   5   3 1649.30   98.75
   5  -5  -3 1410.55   81.29
   5  -5  -3 1460.13   89.44
   5  -5  -2  229.93   30.28
  -5   5   2  222.26   35.89
   5  -5  -2  230.30   31.05
   5  -5  -2  182.16   31.28
  -5   5   1  674.83   63.23
   5  -5  -1  716.49   49.89
  -5   5   1  610.15   56.96
   5  -5  -1  673.57   53.29
   5  -5  -1  579.25   53.60
  -5   5   0  786.11   69.12
  -5   5   0  773.88   65.40
   5  -5   0  757.27   56.55
   5  -5   0  641.09   45.42
   5  -5   0  706.16   58.97
  -5   5  -1   23.08   18.20
   5  -5   1   36.82   11.32
   5  -5   1   33.72   13.53
   5  -5   1   33.18   15.02
   5  -5   2 1509.02   82.65
   5  -5   2 1532.27   90.35
  -5   5  -2 1553.28  101.07
  -5   5  -3  597.38   62.21
   5  -5   3  506.58   46.31
   5  -5   3  572.49   55.53
   5  -5   4   77.94   22.33
  -5   5  -4  122.16   29.31
   5  -5   4   91.97   21.35
  -5   5  -5 1948.08  118.68
   5  -5   5 2110.27  100.73
   5  -5   5 2142.45  121.84
   5  -5   6  279.90   44.41
  -5   5  -6  281.30   46.61
   5  -5   7  343.84   51.77
  -5   5  -7  295.54   48.81
  -5   5  -8  892.74   88.27
   5  -5   8 1096.96   95.46
   5  -4  -8  190.84   36.32
  -5   4   8  243.39   46.34
   5  -4  -7  403.33   49.36
  -5   4   7  382.88   53.19
   5  -4  -7  440.11   53.34
   5  -4  -6   58.11   19.61
  -5   4   6  102.87   28.29
   5  -4  -6   45.98   18.13
  -5   4   5 1601.88   99.15
   5  -4  -5 1609.76   83.23
   5  -4  -5 1317.72   86.49
   5  -4  -5 1562.93   90.89
   5  -4  -4  252.46   34.22
  -5   4   4  254.88   36.73
   5  -4  -4  244.86   31.31
   5  -4  -4  209.06   32.65
   5  -4  -3  560.71   47.92
  -5   4   3  611.77   55.11
   5  -4  -3  613.19   48.09
   5  -4  -3  555.44   50.08
   5  -4  -2 2804.32  111.32
  -5   4   2 2937.34  126.38
   5  -4  -2 2681.09  111.55
   5  -4  -2 2827.41  119.87
  -5   4   1   14.15   16.60
   5  -4  -1    3.10    8.44
  -5   4   1   10.16   11.31
   5  -4  -1   33.74   14.76
   5  -4  -1   -1.40    7.37
  -5   4   0  807.95   68.21
   5  -4   0  914.63   51.96
  -5   4   0  898.85   64.85
   5  -4   0  933.74   60.14
   5  -4   0  858.80   59.55
  -5   4  -1 1284.18   89.05
   5  -4   1 1488.98   64.28
  -5   4  -1 1414.48   82.92
   5  -4   1 1426.80   75.85
   5  -4   1 1448.53   79.64
   5  -4   2  151.29   26.77
  -5   4  -2  126.16   27.53
   5  -4   2  114.91   21.41
  -5   4  -3  659.12   64.06
   5  -4   3  748.95   52.76
   5  -4   3  737.79   59.10
   5  -4   4  330.48   35.28
   5  -4   4  348.88   41.57
  -5   4  -4  342.00   47.08
   5  -4   5  289.33   40.87
  -5   4  -5  291.18   44.52
   5  -4   5  287.22   33.19
   5  -4   5  349.91   33.40
   5  -4   6  852.14   58.40
  -5   4  -6  808.01   74.10
   5  -4   6  776.12   68.86
   5  -4   6  920.62   60.65
   5  -4   7   62.06   22.18
  -5   4  -7   86.56   28.71
   5  -4   7   37.99   16.96
  -5   4  -8  529.06   66.11
   5  -4   8  633.66   69.02
   5  -4   8  682.21   60.54
  -5   4  -9  684.98   78.44
   5  -4   9  797.36   79.48
   5  -4   9  790.70   70.57
   5  -3  -9  593.82   65.45
   5  -3  -8  -25.70   18.19
  -5   3   8  -16.75   16.73
   5  -3  -7  249.62   39.46
  -5   3   7  234.87   41.00
   5  -3  -6  542.16   54.30
  -5   3   6  528.30   58.14
   5  -3  -6  628.55   58.13
   5  -3  -5  192.30   30.95
  -5   3   5  203.08   34.56
   5  -3  -5  202.35   26.95
   5  -3  -5  211.91   31.57
  -5   3   4  437.15   46.54
   5  -3  -4  448.97   44.39
   5  -3  -4  514.83   43.12
   5  -3  -4  443.81   43.40
   5  -3  -3  386.89   38.80
  -5   3   3  420.82   42.92
   5  -3  -3  329.65   33.80
   5  -3  -3  373.18   37.69
   5  -3  -2 1384.09   71.34
  -5   3   2 1367.91   76.34
   5  -3  -2 1276.37   69.36
   5  -3  -2 1282.51   70.27
   5  -3  -1 1476.44   71.03
  -5   3   1 1521.44   79.35
   5  -3  -1 1671.92   78.72
   5  -3  -1 1575.06   77.68
  -5   3   0   10.03   13.36
   5  -3   0   -0.74    7.32
  -5   3   0   21.02   11.46
   5  -3   0    2.81    9.65
   5  -3   0   10.95    9.31
   5  -3   1 2546.94   88.94
  -5   3  -1 2689.56  107.86
   5  -3   1 2435.63  101.32
   5  -3   1 2698.12  105.46
  -5   3  -1 2340.68  119.44
  -5   3  -2 1326.13   87.49
   5  -3   2 1390.87   56.97
   5  -3   2 1352.72   70.60
   5  -3   2 1431.38   73.90
  -5   3  -3  296.34   41.33
   5  -3   3  290.56   24.25
   5  -3   3  272.10   30.63
   5  -3   3  322.16   34.97
  -5   3  -4 1488.52   94.51
   5  -3   4 1514.34   66.94
   5  -3   4 1522.08   74.94
   5  -3   4 1541.37   82.55
   5  -3   5  234.69   32.97
   5  -3   5  229.21   26.52
  -5   3  -5  183.32   34.26
   5  -3   5  193.02   25.95
   5  -3   6  449.52   40.84
  -5   3  -6  375.82   50.40
   5  -3   6  443.14   38.91
   5  -3   6  352.97   42.50
   5  -3   7  396.07   42.23
  -5   3  -7  407.40   54.66
   5  -3   7  368.71   46.23
   5  -3   8   -0.76   14.89
   5  -3   8   18.33   13.03
  -5   3  -8   -4.71   16.11
   5  -3   9  570.05   58.00
  -5   3  -9  457.04   61.88
   5  -3   9  548.56   63.88
   5  -3  10  166.99   34.42
   5  -2  -9 1131.49   89.91
  -5   2   8  354.45   52.01
   5  -2  -8  384.63   49.53
   5  -2  -7   21.28   14.43
  -5   2   7   42.77   20.17
   5  -2  -6 1567.43   93.96
  -5   2   6 1858.88  107.71
   5  -2  -5  181.46   29.84
  -5   2   5  209.29   34.17
   5  -2  -5  177.57   24.43
   5  -2  -5  172.13   26.79
   5  -2  -4  196.52   30.38
  -5   2   4  168.83   29.24
   5  -2  -4  200.70   25.41
   5  -2  -4  222.23   28.42
   5  -2  -3 1029.30   64.64
  -5   2   3 1147.90   69.62
   5  -2  -3  997.84   58.42
   5  -2  -3 1046.63   59.19
   5  -2  -2   84.08   18.16
  -5   2   2   76.35   18.14
   5  -2  -2   87.28   17.66
   5  -2  -2   58.09   13.52
   5  -2  -1  749.29   48.53
  -5   2   1  919.67   55.29
   5  -2  -1  821.09   51.77
   5  -2  -1  771.73   46.67
  -5   2   0  633.68   55.01
   5  -2   0  767.61   46.14
  -5   2   0  796.85   49.42
   5  -2   0  762.61   49.93
   5  -2   0  776.30   45.75
  -5   2  -1    9.23   11.89
   5  -2   1   19.38    8.66
  -5   2  -1   15.60    9.99
   5  -2   1   18.20    5.78
   5  -2   1   13.47   10.74
   5  -2   1   21.30    9.25
   5  -2   2 2707.20   86.65
  -5   2  -2 2444.41  119.30
   5  -2   2 2815.52   90.23
  -5   2  -2 2815.86   99.48
   5  -2   2 2721.90  103.46
   5  -2   2 2584.10   96.80
  -5   2  -3  615.33   57.13
   5  -2   3  777.27   37.78
   5  -2   3  662.34   46.32
   5  -2   3  741.35   47.46
   5  -2   4  577.02   38.87
  -5   2  -4  552.29   54.60
   5  -2   4  555.13   41.77
   5  -2   4  594.00   44.87
  -5   2  -5 2779.80  133.02
   5  -2   5 3022.06  108.91
   5  -2   5 2994.97  109.95
   5  -2   5 2804.24  115.35
   5  -2   6  102.64   22.71
  -5   2  -6   90.33   27.13
   5  -2   6  114.49   20.96
   5  -2   6   76.34   17.04
  -5   2  -7  678.25   68.94
   5  -2   7  693.02   54.35
   5  -2   7  685.22   58.85
  -5   2  -8 1086.85   90.72
   5  -2   8  955.87   68.92
   5  -2   8 1014.51   76.90
   5  -2   9   58.92   20.56
   5  -2   9   36.99   20.58
  -5   2  -9   30.77   20.00
   5  -2   9   22.50   14.17
   5  -2  10  283.00   45.84
  -5   2 -10  284.69   52.41
   5  -2  10  300.22   45.23
   5  -2  10  268.50   41.71
   5  -1  -9   34.39   16.53
  -5   1   8  740.63   75.50
   5  -1  -8  639.80   64.84
   5  -1  -7  449.61   51.32
  -5   1   7  409.91   53.21
   5  -1  -6  447.84   49.43
  -5   1   6  502.45   54.45
   5  -1  -5 2352.65  112.77
  -5   1   5 2348.40  116.68
  -5   1   4   82.44   21.43
   5  -1  -4   83.14   20.82
   5  -1  -4   45.50   13.46
   5  -1  -3 1014.18   64.53
  -5   1   3 1166.18   69.03
  -5   1   3 1087.25   48.62
   5  -1  -3 1056.55   59.17
   5  -1  -3  917.99   51.02
   5  -1  -2 2223.31   95.17
  -5   1   2 2279.45   95.29
  -5   1   2 2347.31   72.69
   5  -1  -2 2248.53   91.20
   5  -1  -2 2050.05   77.53
  -5   1   1   43.75   13.03
   5  -1  -1   58.56   15.41
  -5   1   1   53.07    8.80
   5  -1  -1   56.87   14.46
   5  -1  -1   54.30   11.31
   5  -1   0  692.22   44.46
  -5   1   0  748.18   43.45
   5  -1   0  706.14   28.21
   5  -1   0  690.44   46.83
   5  -1   0  668.47   35.58
  -5   1   0  790.63   36.37
   5  -1   1  700.00   33.88
   5  -1   1  699.64   42.21
  -5   1  -1  716.64   40.42
  -5   1  -1  647.72   52.99
   5  -1   1  682.80   46.24
   5  -1   1  682.17   35.83
   5  -1   2  233.40   21.52
  -5   1  -2  235.10   32.87
   5  -1   2  230.87   22.95
  -5   1  -2  223.83   20.69
   5  -1   2  268.85   28.65
   5  -1   2  239.11   21.78
  -5   1  -3  773.39   60.23
   5  -1   3  762.57   42.75
   5  -1   3  726.97   39.36
   5  -1   3  760.18   48.53
   5  -1   3  662.13   40.54
  -5   1  -4  212.57   33.58
   5  -1   4  311.14   30.33
   5  -1   4  307.95   29.04
   5  -1   4  267.58   27.74
   5  -1   5  882.24   54.80
  -5   1  -5  884.91   68.38
   5  -1   5  966.91   56.29
   5  -1   5  901.26   55.87
   5  -1   6 1317.26   72.81
  -5   1  -6 1383.45   91.76
   5  -1   6 1365.33   72.86
   5  -1   6 1303.08   67.44
   5  -1   6 1365.13   74.98
   5  -1   7   34.60   17.11
   5  -1   7   31.98   14.83
   5  -1   7   49.48   17.12
   5  -1   7   37.62   13.72
   5  -1   8 1532.01   88.86
  -5   1  -8 1644.92  111.04
   5  -1   8 1417.15   84.47
   5  -1   8 1393.16   87.75
   5  -1   9  811.37   68.26
  -5   1  -9  942.03   88.70
   5  -1   9  937.82   71.66
   5  -1   9  943.48   74.76
   5  -1  10   95.26   27.90
  -5   1 -10   20.01   22.28
   5  -1  10  111.66   26.07
   5  -1  10   72.25   23.07
   5  -1  11  680.66   69.57
  -5   1 -11  741.47   89.50
   5  -1  11  617.19   65.96
   5   0  -9  414.52   54.39
  -5   0   8   33.00   20.89
   5   0  -8   -7.73   10.54
  -5   0   7  411.45   54.10
   5   0  -7  365.11   47.15
   5   0  -6  457.56   50.69
  -5   0   6  414.49   50.22
  -5   0   6  491.57   45.59
   5   0  -5  715.07   59.93
  -5   0   5  757.48   63.27
  -5   0   5  692.50   50.58
   5   0  -4 1284.76   78.78
  -5   0   4 1177.45   75.93
  -5   0   4 1394.92   67.69
   5   0  -4 1250.67   65.23
  -5   0   3   95.32   20.68
   5   0  -3  105.27   22.90
   5   0  -3   81.36   16.82
  -5   0   3   86.94   15.67
  -5   0   2 3059.12  101.36
   5   0  -2 2934.49  117.46
  -5   0   2 3324.82  117.79
   5   0  -2 2983.03  110.18
  -5   0   1 2081.08   75.79
   5   0  -1 1814.50   83.57
  -5   0   1 2067.03   81.95
   5   0  -1 1946.99   84.06
   5   0  -1 1827.70   55.80
  -5   0   0  150.55   18.29
   5   0   0  158.85   22.26
   5   0   0  157.12   15.79
   5   0   0  150.80   10.97
   5   0   0  149.79   21.61
  -5   0  -1 3156.51  122.90
   5   0   1 3232.73  109.24
   5   0   1 3027.19   96.67
  -5   0  -1 3259.14   94.59
   5   0   1 3164.15  113.18
   5   0   1 3066.48   81.75
  -5   0  -2  594.96   49.53
   5   0   2  479.96   33.62
   5   0   2  564.41   38.10
  -5   0  -2  562.00   28.16
   5   0   2  502.90   39.97
   5   0   2  511.50   28.04
   5   0   3  375.31   30.58
   5   0   3  387.61   34.41
   5   0   3  343.10   25.96
  -5   0  -4  982.43   67.94
   5   0   4  927.93   53.48
   5   0   4  963.53   56.20
   5   0   4 1059.56   52.01
  -5   0  -5    4.75   12.77
   5   0   5   16.36   11.00
   5   0   5   19.23    9.75
   5   0   5   16.82   10.22
   5   0   6  466.24   41.92
  -5   0  -6  507.16   51.83
   5   0   6  489.41   39.85
   5   0   6  532.22   43.33
   5   0   7  325.47   38.06
  -5   0  -7  292.50   42.48
   5   0   7  292.35   35.32
   5   0   7  345.52   33.41
   5   0   7  355.42   38.09
   5   0   8   -3.91    8.85
   5   0   8    4.50   11.10
   5   0   8  -10.33   12.58
   5   0   9  996.97   75.78
  -5   0  -9 1094.63   90.18
   5   0   9  946.07   72.94
   5   0   9 1084.32   78.16
  -5   0 -10  150.99   36.44
   5   0  10  178.50   33.49
   5   0  10  199.99   36.58
  -5   0 -11   92.23   30.72
   5   0  11   83.58   25.30
   5   0  11   90.01   26.25
  -5  -1   8  178.13   38.85
   5   1  -8  189.15   35.98
  -5  -1   7  108.11   31.43
   5   1  -7  101.76   26.13
  -5  -1   7   53.01   19.30
  -5  -1   6 1307.62   92.47
   5   1  -6 1246.60   85.94
  -5  -1   6 1287.17   81.72
  -5  -1   5   92.77   21.77
  -5  -1   5   94.80   25.19
   5   1  -5  146.92   29.34
  -5  -1   4  354.33   41.72
   5   1  -4  432.00   45.72
  -5  -1   4  359.40   37.22
   5   1  -4  370.02   33.98
  -5  -1   3 1374.82   70.73
  -5  -1   3 1293.80   75.42
   5   1  -3 1384.76   79.89
   5   1  -3 1337.30   68.61
  -5  -1   2    8.01   10.10
   5   1  -2    9.45   13.25
  -5  -1   2    5.46    7.98
   5   1  -2    9.55    8.74
  -5  -1   1 2356.39   94.35
  -5  -1   1 2268.96   90.19
   5   1  -1 2347.73  100.11
   5   1  -1 2305.51   94.90
  -5  -1   0 1683.50   67.86
   5   1   0 1629.87   78.35
   5   1   0 1582.56   66.80
   5   1   0 1682.55   78.05
  -5  -1  -1  695.36   49.68
  -5  -1  -1  668.51   34.76
   5   1   1  638.11   44.91
   5   1   1  604.45   40.83
   5   1   1  649.61   46.39
  -5  -1  -2 5006.81  161.74
   5   1   2 4605.51  143.66
  -5  -1  -2 4733.70  117.61
   5   1   2 5165.00  156.04
  -5  -1  -3  649.26   50.05
   5   1   3  583.58   41.12
   5   1   3  554.89   42.95
   5   1   3  585.14   30.58
  -5  -1  -4 1659.81   82.53
   5   1   4 1442.50   71.65
   5   1   4 1575.52   75.27
   5   1   4 1476.34   60.91
  -5  -1  -5 2890.60  119.45
   5   1   5 2950.89  113.32
   5   1   5 3133.67  113.44
   5   1   5 2838.42  101.49
   5   1   6   18.59   10.93
   5   1   6   22.02   13.81
  -5  -1  -6    4.52   12.42
   5   1   6    0.78    8.15
   5   1   7  561.23   51.10
  -5  -1  -7  610.56   56.74
   5   1   7  617.13   46.12
   5   1   8  564.13   53.45
  -5  -1  -8  669.03   62.87
  -5  -1  -9  237.79   41.94
   5   1   9  234.41   37.16
  -5  -1 -10  266.14   47.58
   5   1  10  207.92   36.54
  -5  -1 -11  127.36   36.72
   5   1  11   54.27   21.31
   5   2  -8  735.79   71.50
  -5  -2   8  856.92   78.41
  -5  -2   7  135.35   33.22
  -5  -2   7  212.86   38.01
   5   2  -7  156.49   34.04
  -5  -2   6  747.26   71.50
   5   2  -6  781.20   68.89
  -5  -2   6  784.93   67.01
  -5  -2   5 1702.99  102.22
   5   2  -5 1673.50  100.10
  -5  -2   5 1758.54   98.14
   5   2  -5 1668.24   90.90
  -5  -2   4    6.56   12.36
   5   2  -4  -10.34   12.76
   5   2  -4   10.63    9.69
  -5  -2   4    7.77   10.06
  -5  -2   3 1164.46   71.66
  -5  -2   3 1090.99   70.46
   5   2  -3 1077.33   72.73
   5   2  -3 1053.97   67.52
   5   2  -3 1022.92   61.38
  -5  -2   2 1279.73   73.81
   5   2  -2 1310.85   76.99
   5   2  -2 1376.44   76.62
   5   2  -2 1321.64   69.89
   5   2  -1  105.44   22.52
  -5  -2   1   78.00   17.35
   5   2  -1  105.46   21.58
   5   2  -1   84.18   18.54
   5   2   0 1209.80   69.03
   5   2   0 1164.10   62.54
   5   2   0 1331.42   73.74
   5   2   0 1147.31   65.49
  -5  -2  -1  861.13   52.78
   5   2   1  880.90   54.14
   5   2   1  800.18   53.47
  -5  -2  -2  983.88   56.35
  -5  -2  -2  928.73   39.32
   5   2   2  883.78   55.36
   5   2   2  897.21   56.97
   5   2   3 2140.69   93.74
   5   2   3 2108.97   93.44
  -5  -2  -4  494.24   39.11
   5   2   4  429.17   39.68
   5   2   4  385.12   37.72
  -5  -2  -5 3059.66  116.61
   5   2   5 3119.95  122.20
   5   2   5 3103.88  118.00
  -5  -2  -6 2071.53   97.18
   5   2   6 2114.53  100.26
   5   2   6 2124.31   94.05
  -5  -2  -7    5.59   12.91
   5   2   7   -5.16   13.12
   5   2   7    6.67    8.84
  -5  -2  -8 2381.23  118.78
   5   2   8 2371.89  118.11
   5   2   8 2402.15  102.43
  -5  -2  -9  567.57   59.70
   5   2   9  612.62   60.76
  -5  -2 -10  206.65   39.71
   5   2  10  221.00   38.35
   5   2  11  577.29   63.97
  -5  -2 -11  473.81   61.29
  -5  -3   7  462.61   59.76
  -5  -3   7  455.28   60.00
  -5  -3   6  104.13   29.64
  -5  -3   6  111.64   30.09
   5   3  -6  167.51   33.63
  -5  -3   5 1149.40   85.54
   5   3  -5 1007.31   78.17
  -5  -3   5 1084.83   82.70
   5   3  -5 1186.33   79.17
  -5  -3   4 1226.56   84.12
   5   3  -4 1175.23   81.41
   5   3  -4 1237.61   79.80
   5   3  -3    0.81   11.64
   5   3  -3   17.14   13.38
  -5  -3   3    2.69   12.00
  -5  -3   2 3030.61  128.18
   5   3  -2 3091.39  129.23
   5   3  -2 3030.61  119.21
  -5  -3   1  883.94   62.44
   5   3  -1  972.16   65.87
   5   3  -1  840.51   57.52
   5   3   0  333.83   35.93
   5   3   0  296.22   35.80
   5   3   0  262.02   31.59
  -5  -3   0  235.39   31.93
   5   3   1 2327.68  104.33
   5   3   1 2379.81  107.68
   5   3   1 2463.73  105.44
  -5  -3  -2  136.78   18.05
   5   3   2   80.87   19.61
   5   3   2  101.61   21.16
   5   3   2  102.59   21.35
  -5  -3  -3  470.11   32.98
   5   3   3  511.16   44.98
   5   3   3  441.75   41.84
   5   3   4 1367.80   77.63
  -5  -3  -4 1353.73   57.68
   5   3   4 1231.82   71.46
  -5  -3  -4 1375.43   62.54
  -5  -3  -5   -1.30    6.53
   5   3   5    4.58   11.05
   5   3   5    4.09   10.00
  -5  -3  -6 1387.11   71.70
   5   3   6 1152.10   76.36
   5   3   6 1175.77   70.29
   5   3   7  854.57   66.63
  -5  -3  -7  792.80   58.30
   5   3   7  778.84   56.50
  -5  -3  -8   93.71   22.80
   5   3   8  116.13   28.39
  -5  -3  -9 2435.28  123.21
   5   3   9 2428.82  127.84
  -5  -3 -10  199.90   39.41
   5   3  10  146.90   34.80
   5   3  11  245.01   44.65
  -5  -4   6  646.95   70.50
  -5  -4   6  560.87   65.29
  -5  -4   5   20.89   16.57
   5   4  -5   -1.31   12.31
   5   4  -4  355.11   44.95
  -5  -4   4  395.10   49.43
  -5  -4   3  906.18   71.63
   5   4  -3  898.89   69.46
   5   4  -2  173.48   30.62
  -5  -4   2  188.01   32.03
  -5  -4   1 2327.37  113.07
   5   4  -1 2187.91  109.20
   5   4   0  829.87   63.69
  -5  -4   0  823.82   65.08
   5   4   1 1257.89   77.76
   5   4   1 1246.48   77.06
   5   4   1 1340.35   76.35
   5   4   2 3399.13  138.76
   5   4   2 3303.81  133.26
   5   4   2 3319.02  131.15
   5   4   3   76.76   20.20
   5   4   3   59.42   18.89
   5   4   3   78.90   21.26
   5   4   4 1250.14   78.69
   5   4   4 1261.56   75.07
   5   4   5 1537.29   90.57
  -5  -4  -5 1793.82   77.68
   5   4   5 1606.37   86.94
   5   4   6   83.47   22.29
  -5  -4  -6  173.85   25.36
   5   4   7  510.04   53.74
  -5  -4  -7  517.72   48.27
  -5  -4  -8  444.45   44.22
   5   4   8  501.01   55.94
  -5  -4  -9  503.78   51.21
   5   4   9  467.63   56.49
   5   4  10  565.08   64.28
   5   4  11   52.63   24.34
  -5  -5   5  596.58   66.54
   5   5  -5  362.20   49.19
   5   5  -4   -1.24   14.96
  -5  -5   4  -21.14   16.33
   5   5  -3  376.66   47.75
  -5  -5   3  407.77   50.54
   5   5  -2  346.09   44.45
  -5  -5   2  387.26   47.78
  -5  -5   1  118.52   28.46
   5   5  -1  124.66   28.79
   5   5   0  734.74   62.75
  -5  -5   0  818.13   68.50
   5   5   1  344.06   41.88
   5   5   1  310.70   41.69
   5   5   2 1409.00   89.97
   5   5   2 1372.72   84.32
   5   5   3 1763.27   99.46
   5   5   3 1560.41   89.69
   5   5   4   45.41   15.91
   5   5   4   49.46   17.91
   5   5   5 3367.74  146.74
   5   5   5 3185.35  131.94
   5   5   6 1283.58   87.66
   5   5   7   66.26   23.09
  -5  -5  -7   66.33   19.52
   5   5   8 1593.67  104.85
  -5  -5  -8 1734.68   99.32
   5   5   9  129.06   32.73
  -5  -5  -9  192.51   35.75
   5   5  10  403.63   56.07
  -5  -5 -10  331.35   50.21
   5   5  11  427.70   59.34
  -5  -5 -11  393.73   56.28
  -5  -5 -12  -25.65   17.94
   5   6  -5  762.55   75.76
   5   6  -4  355.51   50.52
  -5  -6   4  338.68   51.08
   5   6  -3   95.86   28.70
  -5  -6   3   54.89   24.12
  -5  -6   2 1099.22   85.82
   5   6  -2  991.40   80.42
   5   6  -1   94.72   27.23
  -5  -6   1  101.54   27.98
  -5  -6   0   86.96   24.75
   5   6   0   63.65   22.15
   5   6   1  710.54   63.87
  -5  -6  -1  585.50   61.10
   5   6   2   -3.66   14.18
   5   6   2   12.79   14.16
   5   6   3  253.41   37.23
   5   6   3  307.01   43.29
   5   6   4  649.74   63.22
   5   6   4  601.37   55.52
   5   6   5   48.83   17.52
   5   6   5   53.50   22.27
   5   6   6 1592.19  102.56
   5   6   7  442.24   54.94
   5   6   8  345.79   50.86
   5   6   9 2115.83  131.54
  -5  -6  -9 2253.12  124.64
   5   6  10   92.34   31.09
  -5  -6 -10  103.53   29.97
   5   6  11  433.64   61.18
  -5  -6 -11  380.37   56.92
   5   7  -3  374.92   54.32
   5   7  -2  444.90   57.01
  -5  -7   2  327.54   49.91
  -5  -7   1 1126.55   91.56
   5   7  -1 1289.10   95.85
  -5  -7   0  208.57   39.07
   5   7   0  157.96   34.23
   5   7   1  774.31   70.38
  -5  -7  -1  819.53   75.84
   5   7   2  743.93   72.33
   5   7   2  795.70   70.40
   5   7   3    2.28   11.00
   5   7   3   -3.11   13.42
   5   7   4  267.92   38.92
   5   7   4  267.49   44.50
   5   7   5  287.41   39.82
   5   7   5  273.88   44.45
   5   7   6  240.73   36.23
   5   7   6  149.30   34.53
   5   7   7  258.34   44.08
   5   7   8  202.14   41.32
   5   7   9  562.57   69.06
   5   7  10  657.43   76.82
   5   8  -1  290.83   48.55
  -5  -8   1  202.24   41.48
  -5  -8   0  736.06   75.16
   5   8   0  842.81   78.91
  -5  -8  -1   62.24   22.85
   5   8   1   84.98   27.34
   5   8   2 1232.43   93.33
  -5  -8  -2 1394.26  103.49
   5   8   3  697.61   73.59
   5   8   3  662.74   67.18
   5   8   4   26.92   14.66
   5   8   4   13.60   14.94
   5   8   5 1523.05  107.86
   5   8   5 1338.25   93.38
   5   8   6  198.74   35.89
   5   8   6  197.18   40.62
   5   8   7   70.67   27.54
   5   8   8  576.62   70.13
   5   8   9   15.63   18.31
  -5  -9  -2   20.84   18.32
   5   9   2   34.91   18.99
  -5  -9  -3  476.29   61.02
   5   9   3  425.57   55.31
   5   9   4  363.66   50.81
   5   9   4  470.33   62.82
   5   9   5  157.32   34.48
   5   9   5   80.94   27.77
   5   9   6 1297.88  104.72
   5   9   6 1371.53   97.14
   5   9   7  187.77   41.56
  -6   9   3  307.88   52.15
  -6   9   2  152.89   36.08
  -6   8   5  669.50   75.71
   6  -8  -5  734.81   71.86
   6  -8  -5  651.04   66.91
   6  -8  -5  702.85   76.20
  -6   8   4  145.83   38.77
   6  -8  -4  271.55   41.98
  -6   8   4  266.47   51.07
   6  -8  -4  220.88   39.43
   6  -8  -4  262.80   46.89
  -6   8   3  145.32   33.95
   6  -8  -3  146.98   31.14
  -6   8   3  143.47   38.35
   6  -8  -3  149.81   34.05
   6  -8  -3  120.85   32.39
  -6   8   2 1122.28   96.47
  -6   8   2 1162.04  100.74
   6  -8  -2 1053.07   84.89
   6  -8  -2  981.58   86.80
  -6   8   1   32.05   19.92
   6  -8  -1   32.65   21.16
   6  -8  -1    8.91   13.76
  -6   8   0  337.49   54.39
   6  -8   0  331.15   48.39
   6  -8   0  323.32   49.13
   6  -8   1  449.51   58.12
  -6   8  -1  505.64   64.85
   6  -8   1  584.43   64.07
   6  -8   2    6.32   16.49
  -6   8  -2   -9.17   13.93
   6  -8   2   -1.54   11.58
  -6   8  -3  231.57   44.43
   6  -8   3  228.92   39.64
  -6   8  -4   86.17   29.93
   6  -8   4  122.47   30.70
   6  -7  -6  283.28   44.46
  -6   7   6  325.28   54.32
   6  -7  -6  310.58   43.67
   6  -7  -6  308.93   49.49
   6  -7  -5   37.88   18.62
  -6   7   5   99.59   30.58
   6  -7  -5   68.49   22.81
   6  -7  -5   93.88   27.44
  -6   7   4  335.90   51.96
   6  -7  -4  301.08   44.10
  -6   7   4  385.84   56.66
   6  -7  -4  373.25   47.71
   6  -7  -4  417.14   54.73
  -6   7   3  179.59   38.47
   6  -7  -3  207.57   34.82
  -6   7   3  191.88   38.26
   6  -7  -3  154.66   33.48
   6  -7  -3  207.95   38.56
  -6   7   2  313.64   48.15
   6  -7  -2  459.17   48.53
  -6   7   2  372.87   53.48
   6  -7  -2  318.20   45.83
   6  -7  -2  423.79   52.63
  -6   7   1  781.49   77.67
  -6   7   1  970.44   86.52
   6  -7  -1  828.64   70.64
   6  -7  -1  847.61   75.37
  -6   7   0   14.30   13.63
   6  -7   0   -1.24   10.24
  -6   7  -1  967.31   88.75
   6  -7   1 1112.61   82.78
   6  -7   1 1061.89   84.63
  -6   7  -2  902.79   84.47
   6  -7   2  767.15   68.77
   6  -7   2  712.19   70.28
   6  -7   3   52.97   22.23
  -6   7  -3   33.88   17.16
   6  -7   3   82.70   24.37
  -6   7  -4  580.79   69.95
   6  -7   4  741.53   67.58
   6  -7   4  574.83   65.94
   6  -7   5  197.38   40.99
  -6   7  -5  222.75   44.37
   6  -6  -6  951.98   79.86
  -6   6   6  959.15   89.95
   6  -6  -6  804.69   76.48
   6  -6  -5  306.68   43.11
  -6   6   5  301.30   50.35
   6  -6  -5  233.89   36.26
   6  -6  -5  269.37   42.46
   6  -6  -4  137.33   28.25
  -6   6   4  119.91   30.58
   6  -6  -4  189.82   33.16
   6  -6  -4  155.70   32.98
  -6   6   3  575.49   64.74
   6  -6  -3  553.12   53.33
  -6   6   3  678.20   68.28
   6  -6  -3  533.23   53.83
   6  -6  -3  514.32   56.94
  -6   6   2   97.05   29.02
   6  -6  -2   81.31   19.55
  -6   6   2   52.25   19.07
   6  -6  -2   52.75   18.32
   6  -6  -2   68.05   21.83
  -6   6   1  215.98   40.60
   6  -6  -1  256.30   33.45
  -6   6   1  243.84   40.46
   6  -6  -1  327.27   41.68
   6  -6  -1  239.73   38.45
  -6   6   0  232.05   42.41
  -6   6   0  324.62   46.84
   6  -6   0  351.78   43.93
   6  -6   0  317.01   42.81
  -6   6  -1  -30.85   18.80
   6  -6   1   -3.14   12.78
   6  -6   1  -11.62   11.87
  -6   6  -2  831.37   79.70
   6  -6   2  871.47   69.06
   6  -6   2  956.41   75.85
   6  -6   3  286.42   42.72
  -6   6  -3  258.69   46.38
   6  -6   3  328.37   41.98
   6  -6   4   66.06   23.98
  -6   6  -4   79.78   27.77
   6  -6   4  101.50   24.59
  -6   6  -5 1250.54  102.00
   6  -6   5 1370.13   88.09
   6  -6   5 1192.86   94.46
   6  -6   6   74.39   27.25
  -6   6  -6   24.43   20.70
   6  -5  -7  361.69   51.53
  -6   5   7  523.56   66.37
   6  -5  -6  146.28   31.93
  -6   5   6  137.04   33.91
   6  -5  -5 1804.96  106.68
  -6   5   5 2155.65  127.60
   6  -5  -5 1848.45  101.20
   6  -5  -5 1939.30  112.26
   6  -5  -4  228.94   36.23
  -6   5   4  242.70   40.66
   6  -5  -4  182.54   31.51
   6  -5  -4  163.15   31.46
   6  -5  -3  687.83   58.34
  -6   5   3  701.94   66.61
   6  -5  -3  681.04   57.84
   6  -5  -3  642.66   59.13
  -6   5   2 1870.56  115.01
   6  -5  -2 1693.94   90.52
  -6   5   2 2032.53  113.05
   6  -5  -2 1738.32   95.42
   6  -5  -2 1825.25  102.06
   6  -5  -1   13.38   11.22
  -6   5   1   20.66   14.15
   6  -5  -1    0.53   11.52
   6  -5  -1   -1.54    9.77
  -6   5   0  571.37   63.32
   6  -5   0  591.94   45.63
  -6   5   0  545.68   55.76
   6  -5   0  551.27   50.98
   6  -5   0  563.20   52.69
  -6   5  -1  613.63   65.61
  -6   5  -1  687.98   62.89
   6  -5   1  654.97   56.08
   6  -5   1  607.74   55.26
   6  -5   2  127.15   27.16
  -6   5  -2  108.06   30.88
   6  -5   2  102.62   23.91
   6  -5   3  331.59   43.14
  -6   5  -3  291.94   46.95
   6  -5   3  364.14   42.03
   6  -5   4  268.97   41.04
  -6   5  -4  213.74   41.21
   6  -5   4  190.20   30.99
   6  -5   5  297.52   44.38
  -6   5  -5  272.65   47.34
   6  -5   5  320.51   39.49
  -6   5  -6  525.25   66.28
   6  -5   6  725.05   72.11
   6  -5   7   47.39   21.72
  -6   5  -7   24.82   20.44
   6  -4  -7  361.87   49.56
  -6   4   7  326.29   51.63
  -6   4   6  487.62   60.70
   6  -4  -6  352.14   46.84
   6  -4  -5  295.41   41.83
  -6   4   5  279.30   44.68
   6  -4  -5  281.43   36.59
   6  -4  -4 1147.06   76.93
  -6   4   4 1131.73   83.33
   6  -4  -4 1028.56   69.79
   6  -4  -4  886.23   68.09
   6  -4  -3  143.31   26.98
  -6   4   3  135.18   28.82
   6  -4  -3  237.72   32.87
   6  -4  -3  198.84   29.78
   6  -4  -2 1883.29   92.87
  -6   4   2 1919.89  104.16
   6  -4  -2 1830.72   94.09
   6  -4  -2 1733.13   93.33
  -6   4   1 1668.27  105.28
   6  -4  -1 1861.65   87.16
  -6   4   1 1870.15  100.64
   6  -4  -1 1707.72   90.74
   6  -4  -1 1684.67   89.13
  -6   4   0  -26.15   18.53
   6  -4   0   -3.67    7.63
  -6   4   0  -11.45   11.92
   6  -4   0   10.07   10.87
   6  -4   0    5.44   11.19
  -6   4  -1 2503.26  134.72
   6  -4   1 2740.50  101.24
  -6   4  -1 2672.47  121.18
   6  -4   1 2792.02  118.59
   6  -4   1 2540.16  113.67
  -6   4  -2  762.69   72.05
   6  -4   2  882.20   62.12
   6  -4   2  853.01   62.45
   6  -4   3  266.01   36.29
  -6   4  -3  315.69   47.28
   6  -4   3  353.63   39.04
  -6   4  -4 1025.63   84.47
   6  -4   4 1053.66   68.31
   6  -4   4 1051.89   73.66
   6  -4   5   79.66   22.62
  -6   4  -5  142.89   33.67
   6  -4   5  133.42   25.46
  -6   4  -6  513.02   63.07
   6  -4   6  509.78   47.25
   6  -4   6  450.11   52.28
   6  -4   7  247.63   40.49
  -6   4  -7  222.63   45.82
   6  -4   8  -36.66   20.57
  -6   4  -8    2.82   18.03
   6  -3  -7   61.40   23.25
  -6   3   7   50.95   26.26
   6  -3  -6  724.68   66.57
  -6   3   6  779.98   73.32
   6  -3  -5  101.63   25.88
  -6   3   5  132.17   30.77
   6  -3  -5  126.88   23.10
   6  -3  -4  186.13   31.61
  -6   3   4   89.69   26.02
   6  -3  -4  161.89   26.65
   6  -3  -3  702.49   57.17
  -6   3   3  653.36   58.61
   6  -3  -3  798.93   57.99
   6  -3  -2    8.16   11.24
  -6   3   2   -4.07   10.24
   6  -3  -2    3.21   10.48
   6  -3  -2   18.79    9.74
   6  -3  -1  949.47   60.21
  -6   3   1  998.86   66.86
   6  -3  -1  943.59   63.73
   6  -3  -1 1034.49   61.37
  -6   3   0  937.36   74.60
   6  -3   0  972.03   57.13
  -6   3   0  986.51   64.32
   6  -3   0  888.07   61.36
   6  -3   0  862.13   56.00
   6  -3   1  106.28   19.60
  -6   3  -1   56.14   23.21
   6  -3   1  105.12   18.32
  -6   3  -1   83.92   18.89
   6  -3   1   79.40   20.00
  -6   3  -2 3064.58  147.50
   6  -3   2 3316.24  108.72
  -6   3  -2 3292.52  124.74
   6  -3   2 3070.34  123.87
   6  -3   2 3122.22  120.70
   6  -3   3  466.90   35.15
  -6   3  -3  321.87   45.46
   6  -3   3  360.46   38.04
   6  -3   3  387.35   38.93
  -6   3  -4  531.35   58.53
   6  -3   4  498.43   44.49
   6  -3   4  534.25   47.54
  -6   3  -5 2545.38  136.47
   6  -3   5 2740.38  113.66
   6  -3   5 2576.15  117.96
   6  -3   6  -10.16   12.24
  -6   3  -6    2.89   17.57
   6  -3   6   11.89   11.07
  -6   3  -7  474.54   61.17
   6  -3   7  608.95   59.28
   6  -3   8  545.87   56.09
  -6   3  -8  535.04   68.22
   6  -3   8  596.57   55.78
   6  -3   8  639.08   64.01
   6  -3   9   25.77   20.14
  -6   3  -9   66.76   30.33
   6  -3   9   51.04   19.56
   6  -3   9   50.74   20.51
   6  -3  10  403.18   51.88
   6  -2  -8  786.41   75.74
  -6   2   7  212.95   42.95
   6  -2  -7  282.46   44.56
   6  -2  -6  440.39   52.24
  -6   2   6  476.14   57.43
   6  -2  -5 1520.90   94.54
  -6   2   5 1636.16  101.97
   6  -2  -4   25.23   16.72
  -6   2   4   36.37   18.59
   6  -2  -4   58.86   17.66
   6  -2  -3  676.72   56.16
  -6   2   3  713.76   58.33
   6  -2  -3  700.64   53.07
   6  -2  -2 1172.03   71.26
  -6   2   2 1252.68   74.25
   6  -2  -2 1228.05   71.07
   6  -2  -1   48.47   15.22
  -6   2   1   29.09   13.50
   6  -2  -1   51.22   16.12
   6  -2  -1   32.55    9.86
  -6   2   0  464.04   50.66
   6  -2   0  507.37   41.21
  -6   2   0  560.63   43.84
   6  -2   0  507.58   44.18
   6  -2   0  471.53   35.42
  -6   2  -1  855.34   68.65
   6  -2   1  661.88   45.30
  -6   2  -1  833.74   52.27
   6  -2   1  682.40   51.72
   6  -2   1  778.44   46.02
   6  -2   2  543.82   38.24
  -6   2  -2  433.03   49.78
   6  -2   2  518.16   44.27
   6  -2   2  478.27   36.88
   6  -2   3  909.75   49.47
  -6   2  -3  828.95   70.63
   6  -2   3  819.28   57.07
   6  -2   3  853.10   52.36
   6  -2   4  282.83   29.18
  -6   2  -4  301.28   42.67
   6  -2   4  304.09   34.27
   6  -2   4  337.24   33.92
   6  -2   5 1294.35   69.44
  -6   2  -5 1024.73   81.22
   6  -2   5 1267.60   70.89
   6  -2   5 1061.48   67.28
   6  -2   6 1636.23   84.58
  -6   2  -6 1358.48   97.52
   6  -2   6 1640.41   83.11
   6  -2   6 1506.71   85.30
   6  -2   7   10.79   11.42
  -6   2  -7   18.79   22.41
   6  -2   7    0.28    7.83
   6  -2   7    1.75    8.93
   6  -2   8  937.55   71.62
  -6   2  -8 1028.74   91.88
   6  -2   8 1025.49   73.25
   6  -2   8 1114.44   80.76
   6  -2   9  679.71   64.16
  -6   2  -9  827.25   85.78
   6  -2   9  815.88   69.45
   6  -2   9  746.47   69.81
   6  -2  10  128.03   32.16
  -6   2 -10  166.60   43.11
   6  -2  10  172.59   33.29
   6  -2  10  105.53   29.55
  -6   1   7  438.15   57.38
   6  -1  -7  366.14   50.23
  -6   1   6  244.45   41.44
   6  -1  -6  186.16   35.44
   6  -1  -5  904.88   72.45
  -6   1   5  947.89   75.92
   6  -1  -4 1214.87   80.24
  -6   1   4 1117.10   77.48
   6  -1  -4 1181.68   68.85
  -6   1   3   32.51   16.23
   6  -1  -3   25.00   15.20
   6  -1  -3   26.27   12.00
   6  -1  -2 2669.88  116.27
  -6   1   2 2901.70  117.07
   6  -1  -2 2718.12  112.08
   6  -1  -1 1097.90   66.21
  -6   1   1 1176.11   64.58
   6  -1  -1 1052.30   64.90
  -6   1   0  104.52   25.49
  -6   1   0  112.64   18.78
   6  -1   0   82.92   18.47
   6  -1   0  105.66   21.52
  -6   1  -1 2398.33  115.59
   6  -1   1 2365.73   94.73
  -6   1  -1 2325.00   87.69
   6  -1   1 2353.17  101.11
   6  -1   1 2243.35   75.99
  -6   1  -2  329.95   42.02
   6  -1   2  435.70   30.98
   6  -1   2  374.53   32.72
   6  -1   2  333.82   36.00
   6  -1   2  382.49   28.37
  -6   1  -3  435.93   49.36
   6  -1   3  545.56   38.11
   6  -1   3  473.44   35.73
   6  -1   3  477.54   42.58
   6  -1   3  507.05   35.65
  -6   1  -4  777.09   65.41
   6  -1   4  748.38   48.68
   6  -1   4  757.15   53.57
   6  -1   4  710.90   46.37
   6  -1   5   77.23   17.04
  -6   1  -5   44.29   21.65
   6  -1   5   78.79   17.42
   6  -1   5   65.35   17.81
   6  -1   6  985.13   64.43
  -6   1  -6  981.13   78.39
   6  -1   6 1016.61   64.01
   6  -1   6 1038.22   65.34
   6  -1   7  397.76   42.76
  -6   1  -7  511.13   59.41
   6  -1   7  455.22   41.76
   6  -1   7  390.87   42.15
   6  -1   8    3.84   12.11
  -6   1  -8  -13.17   19.72
   6  -1   8    2.84   11.36
   6  -1   9 1402.25   92.23
  -6   1  -9 1561.51  117.59
   6  -1   9 1407.63   91.62
   6  -1   9 1480.69   96.11
   6  -1  10  257.25   43.06
   6  -1  10  307.99   45.76
  -6   1 -10  309.23   55.49
   6  -1  10  316.87   45.80
   6  -1  11  166.67   35.13
  -6   0   7   73.58   25.36
   6   0  -7   64.16   22.55
  -6   0   6  691.79   68.01
   6   0  -6  536.70   59.00
  -6   0   5   48.11   19.63
   6   0  -5   20.75   13.71
  -6   0   4  233.26   35.17
   6   0  -4  208.31   33.79
   6   0  -4  238.41   30.15
   6   0  -3  871.97   65.10
  -6   0   3  767.21   59.69
   6   0  -3  797.90   56.06
  -6   0   2   46.53   15.53
   6   0  -2   39.55   15.57
   6   0  -2   52.30   15.38
  -6   0   1 2003.94   78.06
   6   0  -1 1818.02   90.48
  -6   0   1 1814.21   83.07
   6   0  -1 1923.63   90.58
   6   0   0  614.69   48.14
  -6   0   0  744.20   45.35
   6   0   0  654.68   50.27
  -6   0   0  722.69   45.19
  -6   0  -1  385.73   42.65
   6   0   1  423.68   38.29
  -6   0  -1  493.85   32.69
   6   0   1  453.03   31.99
   6   0   1  449.52   41.67
  -6   0  -2 3436.09  143.45
   6   0   2 3651.64  118.40
   6   0   2 3916.44  128.97
   6   0   2 3512.61  131.88
   6   0   3   64.12   11.37
  -6   0  -3   45.19   19.29
   6   0   3   40.30   14.73
  -6   0  -4  736.88   61.15
   6   0   4  740.97   49.58
   6   0   4  718.16   52.45
   6   0   4  689.44   42.07
  -6   0  -5 1918.78  105.40
   6   0   5 1886.93   88.70
   6   0   5 1822.79   88.31
   6   0   5 1899.57   81.78
   6   0   6   46.22   14.44
  -6   0  -6   48.60   18.96
   6   0   6   28.99   13.25
   6   0   6   66.36   18.77
   6   0   7  466.46   46.84
  -6   0  -7  480.06   56.44
   6   0   7  522.25   46.01
   6   0   7  450.89   43.77
   6   0   8  360.38   43.22
  -6   0  -8  324.46   48.54
   6   0   8  334.71   40.40
   6   0   9  143.95   29.48
  -6   0  -9  167.68   39.21
   6   0   9  129.45   29.81
   6   0  10  582.00   62.00
  -6   0 -10  668.64   76.69
  -6   0 -11   58.23   25.30
   6   0  11   79.63   26.53
  -6  -1   7   56.02   23.06
   6   1  -7  152.21   33.51
  -6  -1   6  545.71   61.27
   6   1  -6  579.10   61.38
  -6  -1   5 1029.98   79.65
   6   1  -5  847.93   72.93
  -6  -1   4   12.49   10.41
  -6  -1   4    7.63   12.54
   6   1  -4   14.11   13.54
  -6  -1   3  377.45   37.53
  -6  -1   3  380.97   41.42
   6   1  -3  311.77   40.48
   6   1  -3  377.96   38.12
  -6  -1   2  663.98   48.75
  -6  -1   2  737.87   53.78
   6   1  -2  618.02   54.98
   6   1  -2  696.81   52.96
  -6  -1   1  155.46   23.16
   6   1  -1  182.09   28.68
  -6  -1   1  178.66   24.79
   6   1  -1  210.82   29.38
  -6  -1   0  455.29   35.23
   6   1   0  335.55   37.55
   6   1   0  405.05   41.01
  -6  -1   0  413.36   37.84
  -6  -1  -1  507.34   46.14
  -6  -1  -1  564.68   34.96
   6   1   1  516.90   43.90
   6   1   1  608.89   41.96
   6   1   1  580.63   48.33
  -6  -1  -2 1153.47   71.88
   6   1   2 1088.53   60.61
   6   1   2 1074.16   66.90
  -6  -1  -3 1440.52   82.84
   6   1   3 1217.42   66.96
   6   1   3 1299.24   73.98
  -6  -1  -4   49.22   17.82
   6   1   4   76.74   17.43
   6   1   4   71.98   18.51
  -6  -1  -5 1859.22   97.40
   6   1   5 1902.78   91.26
   6   1   5 1853.27   90.97
   6   1   5 1879.59   77.23
  -6  -1  -6 1340.51   83.44
   6   1   6 1168.21   73.14
   6   1   6 1306.92   74.44
  -6  -1  -7   24.70   17.03
   6   1   7   96.11   22.87
   6   1   7   79.44   19.77
  -6  -1  -8 1093.38   82.87
   6   1   8  971.72   73.78
   6   1   8 1134.69   69.85
  -6  -1  -9  366.52   51.32
   6   1   9  283.87   41.53
  -6  -1 -10  271.69   48.81
   6   1  10  222.78   38.36
  -6  -1 -11  160.03   43.12
   6   1  11  330.53   48.83
   6   2  -7  547.07   62.92
  -6  -2   6   82.94   26.63
   6   2  -6   85.50   24.73
  -6  -2   5 1616.24  103.81
   6   2  -5 1605.48  104.26
  -6  -2   5 1737.65  100.84
  -6  -2   4  928.21   72.62
   6   2  -4  961.01   75.60
  -6  -2   4 1031.71   72.60
  -6  -2   3  -22.59   14.68
   6   2  -3   16.59   15.80
  -6  -2   3   13.82   10.23
   6   2  -3    1.63    8.43
  -6  -2   2 2625.48  117.25
  -6  -2   2 2634.95  114.21
   6   2  -2 2580.46  122.13
   6   2  -2 2578.55  112.06
  -6  -2   1  362.14   38.97
  -6  -2   1  469.57   41.03
   6   2  -1  407.00   43.71
   6   2  -1  416.92   41.35
  -6  -2   0  171.18   22.39
  -6  -2   0  149.08   24.52
   6   2   0  179.32   29.17
   6   2   0  151.83   25.73
  -6  -2  -1 1277.99   58.64
  -6  -2  -1 1305.71   72.75
   6   2   1 1275.76   69.82
   6   2   1 1200.94   72.68
  -6  -2  -2  125.72   22.14
   6   2   2  127.50   22.24
   6   2   2   82.36   20.29
  -6  -2  -3  642.92   48.93
   6   2   3  578.33   47.43
   6   2   3  556.72   48.61
  -6  -2  -4  536.50   44.73
   6   2   4  583.66   48.85
   6   2   4  528.05   47.29
  -6  -2  -5   -4.26   10.87
   6   2   5    7.49   10.99
   6   2   5    7.38   12.50
  -6  -2  -6 1737.89   89.90
   6   2   6 1504.64   88.18
   6   2   6 1621.27   86.66
  -6  -2  -7  487.82   49.50
   6   2   7  453.65   48.30
   6   2   7  426.05   44.33
  -6  -2  -8  120.82   28.22
   6   2   8  123.93   26.94
   6   2   8  140.36   26.09
  -6  -2  -9 1691.15  105.98
   6   2   9 1754.35  106.80
  -6  -2 -10  116.64   30.77
   6   2  10  107.49   29.60
  -6  -2 -11  281.51   48.45
   6   2  11  278.28   45.61
  -6  -3   6  598.64   67.34
  -6  -3   6  561.04   63.33
  -6  -3   5   -8.62   13.07
  -6  -3   5    7.26   13.21
  -6  -3   4  678.55   64.54
  -6  -3   4  784.71   68.94
   6   3  -4  791.84   70.49
   6   3  -4  754.54   65.09
  -6  -3   3  871.75   69.88
  -6  -3   3  898.26   69.31
   6   3  -3  820.32   67.32
   6   3  -3  920.66   64.26
   6   3  -2  293.58   39.54
  -6  -3   2  286.02   38.54
   6   3  -2  326.95   38.06
  -6  -3   1 2806.17  124.58
   6   3  -1 2613.90  123.30
   6   3  -1 2701.98  117.81
  -6  -3   0  305.26   38.56
   6   3   0  361.64   43.38
   6   3   0  349.72   39.60
   6   3   1  873.90   61.59
   6   3   1  871.14   62.55
   6   3   2 2654.51  115.62
   6   3   2 2623.59  116.37
  -6  -3  -3    1.44    5.59
   6   3   3    4.27   10.24
   6   3   3    0.52   13.63
  -6  -3  -4  732.65   47.54
   6   3   4  683.85   56.21
   6   3   4  612.92   53.00
  -6  -3  -5 1033.08   59.86
   6   3   5  901.89   67.06
   6   3   5  951.20   66.70
  -6  -3  -6  178.19   27.27
   6   3   6  192.11   31.83
   6   3   6  122.70   24.92
   6   3   7  463.12   51.33
   6   3   7  547.13   50.72
  -6  -3  -8  215.06   34.41
   6   3   8  254.10   40.21
   6   3   8  275.86   36.21
  -6  -3  -9  302.93   43.80
   6   3   9  295.61   45.66
  -6  -3 -10  788.31   72.42
   6   3  10  892.29   80.99
  -6  -3 -11   40.13   22.45
   6   3  11   83.42   25.76
  -6  -4   5  472.57   59.82
  -6  -4   5  416.82   56.04
   6   4  -4    1.18   10.63
  -6  -4   4   -0.29   10.40
   6   4  -3  281.50   41.35
  -6  -4   3  309.81   43.94
  -6  -4   2  609.00   58.65
   6   4  -2  599.85   59.64
  -6  -4   1  414.58   47.52
   6   4  -1  402.22   48.41
   6   4   0  998.58   74.27
   6   4   0 1002.18   70.68
  -6  -4   0 1074.78   76.97
   6   4   1  258.46   37.14
   6   4   1  252.85   36.43
   6   4   1  300.56   38.94
   6   4   2 1780.50   98.87
   6   4   2 1934.50  103.54
   6   4   2 2045.45  103.11
   6   4   3 1717.20   95.18
   6   4   3 1633.90   92.61
   6   4   4   -4.37   11.48
   6   4   4   10.30   14.21
   6   4   5 2262.36  115.37
   6   4   5 2168.44  108.88
   6   4   6  848.43   70.01
   6   4   6  704.18   59.82
   6   4   7  173.50   33.69
   6   4   8  935.78   78.58
   6   4   9   50.93   22.95
   6   4  10  269.69   46.46
   6   4  11  291.43   48.66
   6   5  -4  396.89   51.74
  -6  -5   4  315.74   48.17
   6   5  -3   35.79   17.16
  -6  -5   3   53.72   20.79
  -6  -5   2 1125.07   85.63
   6   5  -2 1077.75   82.90
  -6  -5   1   66.38   22.18
   6   5  -1  141.20   30.55
  -6  -5   0  222.66   37.18
   6   5   0  156.03   33.17
   6   5   1  770.95   66.96
  -6  -5  -1  777.67   69.82
   6   5   2    2.23   13.94
   6   5   2   12.86   12.98
   6   5   3  889.64   71.65
   6   5   3  861.22   68.47
   6   5   4  838.23   69.75
   6   5   5  133.19   29.77
   6   5   6 2430.06  128.51
   6   5   7  521.89   59.26
   6   5   8  452.90   56.75
   6   5   9 1702.75  116.08
   6   5  10   27.26   18.32
   6   6  -3  277.47   45.29
  -6  -6   3  393.42   54.56
   6   6  -2  473.13   58.50
  -6  -6   2  427.89   56.04
  -6  -6   1 1494.93  103.69
   6   6  -1 1495.04  102.78
  -6  -6   0   56.19   22.17
   6   6   0   66.99   23.03
   6   6   1  589.71   61.52
  -6  -6  -1  508.12   58.74
   6   6   2  827.03   74.03
   6   6   2  928.17   75.81
   6   6   3   20.50   15.62
   6   6   3   14.92   14.53
   6   6   4  432.35   52.95
   6   6   4  384.63   47.40
   6   6   5  498.09   57.33
   6   6   6  306.66   46.88
   6   6   7 1039.42   86.30
   6   6   8  256.00   44.96
   6   6   9  674.68   74.63
   6   6  10 1086.35   97.77
   6   7  -1  573.24   65.65
  -6  -7   1  520.05   63.35
  -6  -7   0  796.11   77.46
   6   7   0  696.70   72.34
  -6  -7  -1  -11.51   15.17
   6   7   1    9.19   16.50
   6   7   2 1484.10  101.49
  -6  -7  -2 1270.35   98.21
   6   7   3  581.10   64.58
   6   7   3  788.46   71.32
   6   7   4   44.23   19.80
   6   7   4   64.23   23.09
   6   7   5 1120.17   89.71
   6   7   5  944.65   78.75
   6   7   6  187.57   37.53
   6   7   7  155.90   35.96
   6   7   8  545.16   67.97
   6   7   9  -30.75   21.09
  -6  -8  -1  459.21   60.85
   6   8   1  445.89   59.02
  -6  -8  -2    9.77   14.98
   6   8   2    0.19   10.91
   6   8   3  987.71   88.44
   6   8   3  842.85   79.36
   6   8   4  401.65   52.82
   6   8   4  459.87   59.90
   6   8   5  292.54   44.27
   6   8   5  371.45   54.67
   6   8   6 1556.78  111.68
   6   8   6 1171.04   90.02
   6   8   7  123.29   35.34
   6   8   8  283.11   51.36
   6   9   5  158.73   35.09
   6   9   6  275.05   45.14
   7  -8  -3  140.76   34.10
  -7   8   2  285.29   51.52
  -7   8   2  481.24   66.06
   7  -8  -2  438.71   58.11
  -7   8   1  671.17   77.18
   7  -8  -1  514.19   62.45
   7  -8   0   -7.13   14.02
  -7   8   0   38.24   25.30
  -7   8  -1  485.66   66.00
   7  -8   1  564.54   66.88
   7  -7  -5  175.43   34.34
  -7   7   4   76.08   28.06
   7  -7  -4   43.07   17.83
  -7   7   4   48.37   24.15
   7  -7  -4  123.16   29.94
  -7   7   3  244.35   47.15
   7  -7  -3  277.86   41.53
  -7   7   3  249.19   48.60
   7  -7  -3  267.64   41.46
   7  -7  -3  334.05   47.74
  -7   7   2   79.14   29.19
  -7   7   2   99.56   28.89
   7  -7  -2   91.01   25.63
   7  -7  -2   31.14   18.54
  -7   7   1  387.01   58.20
  -7   7   1  327.94   52.49
   7  -7  -1  344.04   47.48
   7  -7  -1  367.39   50.49
  -7   7   0  230.48   45.44
   7  -7   0  304.10   45.20
   7  -7   0  177.47   36.09
   7  -7   1    9.51   13.36
  -7   7  -1    9.25   16.87
   7  -7   1   14.51   13.53
  -7   7  -2  739.42   82.30
   7  -7   2  907.20   78.02
   7  -7   2  949.91   82.12
   7  -7   3  215.02   41.13
  -7   7  -3  208.38   45.69
   7  -7   3  193.67   36.40
   7  -7   4  105.39   30.99
  -7   7  -4  136.96   34.91
   7  -7   4   86.30   25.41
   7  -6  -5 1117.94   87.62
  -7   6   5 1261.06  105.93
   7  -6  -5 1023.81   81.23
   7  -6  -4   37.14   18.18
  -7   6   4   64.53   27.43
   7  -6  -4   94.67   23.54
  -7   6   3  200.11   43.14
   7  -6  -3  214.12   36.44
  -7   6   3  257.06   43.36
   7  -6  -3  259.87   39.73
  -7   6   2  765.07   78.92
   7  -6  -2  803.53   65.24
  -7   6   2  751.72   73.76
   7  -6  -2  705.87   65.19
   7  -6  -2  786.83   69.03
  -7   6   1   15.88   18.57
  -7   6   1    4.33   15.13
   7  -6  -1    6.93   10.99
   7  -6  -1    5.57   11.53
  -7   6   0  269.95   48.46
  -7   6   0  225.67   41.48
   7  -6   0  213.90   36.75
   7  -6   0  237.06   38.25
   7  -6   1  314.83   44.01
  -7   6  -1  280.07   50.36
   7  -6   1  297.56   42.81
   7  -6   2   65.84   21.29
  -7   6  -2   35.99   21.17
   7  -6   2   54.90   19.12
  -7   6  -3  484.97   63.96
   7  -6   3  529.51   56.18
   7  -6   3  473.03   55.57
   7  -6   4  128.54   30.00
  -7   6  -4   45.88   26.36
   7  -6   4  104.15   25.67
   7  -6   5  230.28   41.90
  -7   6  -5  122.29   34.81
   7  -6   5  230.43   38.01
  -7   5   6  284.49   51.54
   7  -5  -5  405.17   51.88
  -7   5   5  391.26   57.15
   7  -5  -5  356.98   46.70
   7  -5  -4  571.89   58.86
  -7   5   4  553.99   64.54
   7  -5  -4  547.48   56.02
   7  -5  -3   63.04   20.84
  -7   5   3   45.08   20.77
   7  -5  -3   30.01   17.60
  -7   5   2  868.11   82.29
   7  -5  -2 1019.71   72.12
  -7   5   2  981.57   80.37
   7  -5  -2  961.42   73.29
  -7   5   1  820.56   80.37
   7  -5  -1  754.09   58.78
  -7   5   1  784.54   69.74
   7  -5  -1  858.18   68.05
   7  -5  -1  709.28   60.39
  -7   5   0   33.12   19.35
  -7   5   0   58.31   21.68
   7  -5   0   47.54   17.45
   7  -5   0   64.59   18.79
  -7   5  -1  648.51   71.32
   7  -5   1  675.30   60.71
   7  -5   1  695.32   60.09
   7  -5   2  311.13   41.25
  -7   5  -2  317.26   51.02
   7  -5   2  258.88   37.86
   7  -5   3  197.57   34.62
  -7   5  -3  130.92   34.82
   7  -5   3  189.63   32.82
   7  -5   4  215.34   36.73
  -7   5  -4  167.33   39.64
   7  -5   4  188.47   33.51
   7  -5   5   29.43   17.31
  -7   5  -5   32.91   22.10
   7  -5   5   70.55   20.48
   7  -5   6  284.32   45.95
  -7   5  -6  294.12   52.25
   7  -5   7  274.27   45.87
   7  -4  -6  632.77   66.54
  -7   4   6  646.67   73.66
   7  -4  -5  129.62   30.59
  -7   4   5  126.98   33.00
   7  -4  -4  361.96   46.46
  -7   4   4  297.05   46.29
   7  -4  -4  261.97   36.36
   7  -4  -3  493.60   51.96
   7  -4  -3  505.96   51.41
  -7   4   2   13.25   19.90
   7  -4  -2   13.23   13.31
  -7   4   2    0.15    9.97
   7  -4  -2    8.39   11.45
  -7   4   1 1245.60   95.67
   7  -4  -1 1380.42   80.11
  -7   4   1 1310.53   86.36
   7  -4  -1 1290.80   82.50
  -7   4   0  473.09   58.99
   7  -4   0  486.10   44.28
  -7   4   0  495.12   50.56
   7  -4   0  471.03   48.82
   7  -4   0  490.08   45.63
   7  -4   1   86.10   21.37
  -7   4  -1  105.84   31.54
   7  -4   1   71.60   20.86
  -7   4  -2 1625.44  113.15
   7  -4   2 1883.86   99.92
   7  -4   2 1781.67   94.94
   7  -4   3  177.41   29.96
  -7   4  -3   97.76   29.16
   7  -4   3  157.77   28.94
   7  -4   4  353.43   42.49
  -7   4  -4  350.59   52.71
   7  -4   4  297.78   38.31
  -7   4  -5  778.41   78.81
   7  -4   5  701.61   59.88
   7  -4   5  699.47   62.89
   7  -4   6   -0.93    8.77
  -7   4  -6  -36.81   21.20
   7  -4   6  -18.17   11.88
   7  -4   7  205.63   37.60
  -7   4  -7  204.84   43.57
   7  -4   7  265.14   38.42
   7  -4   8  187.22   37.47
   7  -4   8  113.27   27.79
   7  -3  -6  323.34   47.44
  -7   3   6  281.83   49.25
   7  -3  -5 1299.73   92.36
  -7   3   5 1434.44  102.54
   7  -3  -4   25.86   15.45
  -7   3   4   14.50   14.19
   7  -3  -4   18.97   11.56
   7  -3  -3  459.35   49.31
  -7   3   3  400.80   48.20
   7  -3  -3  423.56   45.61
   7  -3  -2  956.24   68.85
  -7   3   2  955.39   71.36
   7  -3  -2 1007.25   69.96
   7  -3  -1   67.63   18.30
  -7   3   1   56.84   18.62
  -7   3   1   37.04   22.94
   7  -3  -1   46.99   18.20
  -7   3   0  555.12   61.86
   7  -3   0  637.93   50.35
  -7   3   0  656.92   54.63
   7  -3   0  692.75   57.18
  -7   3  -1  467.81   56.87
   7  -3   1  494.67   42.12
   7  -3   1  481.00   47.57
   7  -3   1  421.84   38.49
  -7   3  -2  457.07   56.02
   7  -3   2  359.39   41.91
   7  -3   2  380.08   37.88
   7  -3   3 1298.14   79.58
   7  -3   3 1439.89   77.45
   7  -3   4   97.70   20.52
  -7   3  -4  138.85   33.43
   7  -3   4  137.62   26.27
  -7   3  -5  825.08   77.83
   7  -3   5 1013.15   69.49
   7  -3   5  909.85   66.70
   7  -3   6 1211.25   74.95
  -7   3  -6 1096.21   92.41
   7  -3   6 1224.76   77.67
   7  -3   6 1089.21   76.76
   7  -3   7    2.72    9.19
  -7   3  -7   18.54   19.50
   7  -3   7   21.18   12.82
   7  -3   8  664.92   61.86
  -7   3  -8  616.97   74.43
   7  -3   8  702.11   66.96
   7  -3   9  305.48   46.27
   7  -3   9  274.72   41.83
  -7   2   6  164.57   37.07
   7  -2  -6  102.13   26.83
   7  -2  -5  998.88   81.40
  -7   2   5 1149.23   88.64
   7  -2  -4  953.16   75.50
  -7   2   4 1062.20   81.54
   7  -2  -4 1052.98   71.69
   7  -2  -3   11.56   13.31
  -7   2   3  -11.12   14.19
   7  -2  -3   14.35   11.06
   7  -2  -2 1606.36   91.59
  -7   2   2 1874.36   97.68
   7  -2  -2 1608.73   90.43
   7  -2  -1  746.16   57.90
  -7   2   1  907.79   62.67
   7  -2  -1  817.16   61.64
  -7   2   0  168.66   34.00
   7  -2   0  184.54   27.59
  -7   2   0  261.19   32.33
   7  -2   0  200.09   31.26
   7  -2   1  917.58   58.81
   7  -2   1 1048.54   69.40
  -7   2  -2  242.91   41.61
   7  -2   2  246.48   28.45
   7  -2   2  199.27   31.26
  -7   2  -3  483.98   57.12
   7  -2   3  420.78   43.85
   7  -2   3  496.86   39.55
  -7   2  -4  550.15   60.95
   7  -2   4  639.41   53.49
   7  -2   4  614.65   46.74
   7  -2   5   35.32   12.50
  -7   2  -5    5.18   16.38
   7  -2   5   20.16   10.51
   7  -2   5    0.95   11.60
   7  -2   6 1000.89   66.73
  -7   2  -6  882.72   80.10
   7  -2   6  953.91   66.81
   7  -2   6  783.65   61.46
   7  -2   7  493.31   49.68
  -7   2  -7  584.58   67.00
   7  -2   7  596.64   52.62
   7  -2   7  572.65   54.64
   7  -2   8   31.53   17.12
  -7   2  -8   35.64   19.74
   7  -2   8   37.82   18.23
   7  -2   9 1120.27   84.79
  -7   2  -9 1198.22  105.04
   7  -2   9 1167.83   88.75
   7  -1  -6  498.55   59.55
  -7   1   6  503.65   62.02
  -7   1   5   21.55   13.67
   7  -1  -5   39.68   17.53
   7  -1  -4  717.83   66.08
  -7   1   4  784.99   67.65
   7  -1  -4  676.77   55.99
   7  -1  -3  776.17   65.26
  -7   1   3  831.43   66.41
   7  -1  -3  656.75   55.61
  -7   1   2   77.79   19.13
   7  -1  -2   44.71   18.24
   7  -1  -2   82.32   19.80
   7  -1  -1 2472.72  113.82
  -7   1   1 2706.89  111.68
   7  -1  -1 2537.62  115.26
  -7   1   0  631.65   60.22
   7  -1   0  558.87   48.16
   7  -1   0  459.79   45.84
   7  -1   1  550.71   46.07
   7  -1   1  593.24   51.84
  -7   1  -1  619.73   60.41
  -7   1  -2 2506.12  128.29
   7  -1   2 2522.28  103.85
   7  -1   2 2441.94  111.99
  -7   1  -3   21.32   16.68
   7  -1   3   48.29   14.17
   7  -1   3   49.90   17.69
  -7   1  -4  620.97   62.53
   7  -1   4  711.66   49.46
   7  -1   4  652.26   54.40
  -7   1  -5  722.29   68.15
   7  -1   5  853.15   58.01
   7  -1   5  732.23   51.27
   7  -1   6   66.24   16.92
  -7   1  -6   43.71   20.68
   7  -1   6   29.63   13.68
   7  -1   6   23.61   15.04
   7  -1   7  414.40   45.62
  -7   1  -7  416.10   55.75
   7  -1   7  404.85   43.94
   7  -1   7  433.40   45.21
   7  -1   8  209.67   33.95
  -7   1  -8  254.68   46.94
   7  -1   8  264.73   39.32
   7  -1   9  207.80   36.42
  -7   1  -9  172.15   41.48
   7  -1   9  234.51   38.65
   7  -1  10  465.43   57.35
  -7   1 -10  377.75   62.54
   7  -1  10  526.76   59.07
  -7   0   6  268.58   44.93
   7   0  -6  224.47   41.66
  -7   0   5  890.03   76.90
   7   0  -5  840.83   75.47
  -7   0   4   -6.10   11.40
   7   0  -4    2.30   12.24
   7   0  -3  382.62   46.14
  -7   0   3  355.68   42.11
   7   0  -3  256.32   35.36
  -7   0   2  669.09   55.11
   7   0  -2  680.72   59.10
   7   0  -2  667.72   55.32
  -7   0   1  210.59   28.67
   7   0  -1  222.55   32.94
   7   0  -1  241.39   33.35
  -7   0   0 1250.94   83.18
   7   0   0 1277.03   76.40
   7   0   0 1174.61   74.75
  -7   0  -1  447.59   49.42
   7   0   1  465.05   43.51
   7   0   1  486.27   47.43
  -7   0  -2 1443.48   90.56
   7   0   2 1324.67   73.28
   7   0   2 1298.20   78.67
  -7   0  -3 2422.58  121.97
   7   0   3 2135.55  104.55
  -7   0  -4   42.50   17.87
   7   0   4   22.30   11.88
   7   0   4   19.67   13.58
  -7   0  -5 1972.26  113.21
   7   0   5 2238.22  101.78
   7   0   5 2220.92  105.56
  -7   0  -6 1027.48   83.04
   7   0   6 1171.57   74.52
   7   0   6 1096.05   72.26
   7   0   6 1116.51   64.81
   7   0   7  120.57   22.68
  -7   0  -7   88.26   27.79
   7   0   7   80.43   22.08
   7   0   7   97.19   23.34
  -7   0  -8  826.76   79.19
   7   0   8  812.36   68.41
   7   0   8  953.29   68.80
  -7   0  -9  233.61   44.96
   7   0   9  104.30   27.30
  -7   0 -10  276.42   52.40
   7   0  10  269.73   43.60
  -7  -1   6   42.25   19.27
   7   1  -6    4.20   14.39
  -7  -1   5 1073.83   86.04
   7   1  -5  993.22   83.97
  -7  -1   4  507.40   54.98
   7   1  -4  401.48   51.02
  -7  -1   3   35.59   14.97
   7   1  -3   34.98   14.30
   7   1  -3   63.75   19.11
  -7  -1   2 1070.67   70.36
   7   1  -2  992.71   74.10
   7   1  -2  939.36   67.46
  -7  -1   1  278.90   32.43
   7   1  -1  216.65   34.10
   7   1  -1  180.71   29.92
  -7  -1   0  188.18   31.27
   7   1   0  145.96   27.24
   7   1   0  139.19   26.79
  -7  -1  -1  683.57   58.59
   7   1   1  722.64   56.82
   7   1   1  654.50   55.82
  -7  -1  -2   38.69   15.80
   7   1   2   70.84   19.96
  -7  -1  -3  726.99   62.20
   7   1   3  752.77   53.47
   7   1   3  732.34   59.11
  -7  -1  -4  862.29   68.39
   7   1   4 1018.12   65.24
   7   1   4 1097.66   72.65
  -7  -1  -5   -3.93   13.28
   7   1   5   14.13   11.28
   7   1   5    7.51   12.36
  -7  -1  -6 2078.02  112.17
   7   1   6 2148.51  107.90
   7   1   6 2218.59  108.16
  -7  -1  -7  603.36   60.80
   7   1   7  696.60   60.65
   7   1   7  790.20   61.77
  -7  -1  -8  242.40   41.26
   7   1   8  195.39   35.16
   7   1   8  258.01   36.61
  -7  -1  -9 1822.30  117.95
   7   1   9 1821.37  111.51
  -7  -1 -10   11.96   18.16
   7   1  10   63.87   24.92
  -7  -1 -11  137.58   39.07
  -7  -2   5  -30.16   17.81
   7   2  -5  -15.31   16.07
  -7  -2   4  964.15   78.10
   7   2  -4  843.23   75.80
  -7  -2   3  463.30   50.41
   7   2  -3  536.67   58.15
   7   2  -3  506.33   49.06
  -7  -2   2  341.84   39.60
   7   2  -2  258.94   39.30
  -7  -2   2  297.62   37.00
   7   2  -2  322.16   39.50
  -7  -2   1 1845.75   96.31
  -7  -2   1 1766.76   88.41
   7   2  -1 1791.86  101.30
   7   2  -1 1665.56   93.90
  -7  -2   0  156.74   26.47
  -7  -2   0   97.18   21.72
   7   2   0  139.65   28.26
  -7  -2  -1  611.42   52.58
   7   2   1  579.54   53.03
  -7  -2  -2 1067.71   70.39
   7   2   2 1038.70   65.16
   7   2   2 1129.84   74.91
  -7  -2  -3   12.55   11.06
   7   2   3   -5.87    8.50
   7   2   3   13.22   15.24
  -7  -2  -4  298.81   36.71
   7   2   4  332.46   40.36
   7   2   4  312.46   37.64
  -7  -2  -5  391.66   42.37
   7   2   5  420.03   45.68
   7   2   5  516.06   50.36
  -7  -2  -6  154.60   28.72
   7   2   6  163.51   30.62
   7   2   6  189.60   32.14
  -7  -2  -7  463.64   50.56
   7   2   7  427.99   49.23
   7   2   7  525.40   51.40
  -7  -2  -8  283.51   42.17
   7   2   8  265.70   40.42
   7   2   8  289.15   39.55
  -7  -2  -9  544.54   60.32
   7   2   9  521.71   59.87
  -7  -2 -10  810.56   78.56
   7   2  10  903.31   81.61
  -7  -2 -11   -6.71   16.69
  -7  -3   5  319.33   48.51
  -7  -3   4   27.13   17.38
  -7  -3   4   11.07   14.16
  -7  -3   3  453.42   52.49
  -7  -3   3  516.03   54.78
  -7  -3   2  424.76   47.71
  -7  -3   2  356.73   42.52
   7   3  -2  326.51   40.90
  -7  -3   1  554.88   54.44
  -7  -3   1  466.93   45.16
   7   3  -1  444.47   48.33
   7   3   0 1405.69   86.93
  -7  -3   0 1308.61   84.42
   7   3   1  109.77   24.75
   7   3   2 1761.74   94.31
   7   3   2 1903.81  102.57
   7   3   3 1109.51   73.98
   7   3   3 1157.23   78.34
   7   3   4   -1.11    8.92
   7   3   4   30.53   16.33
   7   3   5 1521.47   92.35
   7   3   5 1387.79   87.69
   7   3   6  230.37   36.48
   7   3   6  287.79   39.37
   7   3   7  132.64   30.92
   7   3   7   94.80   24.84
   7   3   8  362.80   49.21
   7   3   8  367.16   45.10
   7   3   9   20.68   16.96
   7   3  10  358.68   53.25
  -7  -4   4  198.89   38.41
   7   4  -4  257.99   42.51
  -7  -4   4  120.34   31.11
  -7  -4   3   34.43   17.76
   7   4  -3   71.26   24.45
  -7  -4   3   35.59   17.72
  -7  -4   2  644.48   62.88
  -7  -4   2  528.46   54.70
   7   4  -2  575.69   61.06
  -7  -4   1   78.31   24.02
   7   4  -1   79.17   25.45
  -7  -4   0  206.74   35.55
   7   4   0  210.26   37.10
   7   4   0  164.50   31.23
   7   4   1  818.41   66.97
  -7  -4  -1  653.36   62.85
   7   4   2   -5.21   10.08
   7   4   2    6.03   14.11
   7   4   3 1130.24   79.34
   7   4   3 1119.96   79.66
   7   4   4  772.92   66.43
   7   4   4  844.97   69.54
   7   4   5  185.59   34.08
   7   4   5  187.38   32.96
   7   4   6 2170.09  120.70
   7   4   6 2297.58  119.04
   7   4   7  168.65   35.20
   7   4   7  223.54   36.03
   7   4   8  270.38   45.33
   7   4   9 1130.14   93.24
   7   4  10   52.46   23.75
  -7  -5   3  188.91   36.86
   7   5  -3  252.42   43.49
  -7  -5   3  233.46   41.34
   7   5  -2  475.16   58.43
  -7  -5   2  510.86   59.07
  -7  -5   1  865.29   75.86
   7   5  -1  990.53   82.90
  -7  -5   0   -1.92    9.53
   7   5   0   22.88   17.01
  -7  -5  -1  368.15   49.66
   7   5   1  341.65   47.48
   7   5   2  426.07   50.45
   7   5   2  413.16   50.67
   7   5   3   57.41   21.47
   7   5   4  315.75   44.81
   7   5   5  416.49   52.06
   7   5   6  426.74   54.17
   7   5   7  683.97   69.96
   7   5   8  156.59   35.84
   7   5   9  833.75   83.20
   7   5  10  805.77   83.39
  -7  -6   1 1073.17   89.20
   7   6  -1  849.72   79.90
  -7  -6   0 1045.86   87.94
   7   6   0  957.97   84.46
  -7  -6  -1    6.56   16.67
   7   6   1   42.85   23.27
   7   6   2 1445.60  101.15
   7   6   2 1386.61   98.58
  -7  -6  -2 1427.65  101.85
   7   6   3  446.02   54.32
   7   6   3  420.73   53.52
   7   6   4   72.87   22.33
   7   6   5  818.70   75.77
   7   6   6   86.91   26.73
   7   6   7  232.66   43.86
   7   6   8  370.27   55.02
   7   6   9   17.83   17.15
   7   7   1  784.60   77.91
  -7  -7  -1  841.10   80.26
  -7  -7  -2   47.28   23.05
   7   7   2   66.20   26.02
   7   7   3 1221.70   97.24
   7   7   3 1442.79  102.76
   7   7   4  432.10   55.69
   7   7   4  480.87   60.14
   7   7   5  278.98   46.79
   7   7   6 1531.17  110.85
   7   7   7   47.82   22.21
   7   7   8  223.22   42.99
   7   8   4  368.55   54.52
   7   8   4  470.20   61.92
   7   8   5  233.65   41.89
   7   8   5  210.89   44.89
   8  -7   1  138.25   33.38
   8  -7   2   47.18   19.09
  -8   6   4  734.14   80.29
   8  -6  -3    1.96    9.39
   8  -6  -3  -17.17   15.25
  -8   6   2  842.99   87.50
   8  -6  -2  752.39   67.44
   8  -6  -2  695.59   68.22
  -8   6   1  516.70   68.99
   8  -6  -1  547.62   60.87
  -8   6   0   52.25   23.73
   8  -6   0   51.60   19.77
  -8   6  -1  511.39   69.07
   8  -6   1  549.74   60.71
   8  -6   2  109.24   29.05
  -8   6  -2  102.67   33.12
   8  -6   2  131.02   31.10
   8  -6   3  189.55   36.00
  -8   6  -3  158.16   40.78
   8  -6   3  156.38   32.29
   8  -6   4  240.12   40.44
   8  -6   4  192.75   37.35
   8  -5  -4  264.03   43.98
  -8   5   4  260.18   46.56
   8  -5  -4  190.00   35.05
  -8   5   3  299.24   52.14
   8  -5  -3  303.81   44.72
  -8   5   3  358.39   51.98
   8  -5  -3  316.96   45.20
  -8   5   2    1.13   13.43
   8  -5  -2    7.92   11.57
   8  -5  -2   29.79   18.95
  -8   5   1  964.76   90.95
   8  -5  -1  901.62   69.51
   8  -5  -1 1014.28   79.42
  -8   5   0  354.73   57.32
   8  -5   0  293.01   42.61
  -8   5  -1  109.06   30.48
   8  -5   1  102.98   26.23
  -8   5  -2 1231.46  104.88
   8  -5   2 1259.29   89.08
   8  -5   3   52.72   18.93
  -8   5  -3   65.47   29.20
   8  -5   3   77.48   25.17
   8  -5   4  254.11   40.41
  -8   5  -4  218.69   43.88
   8  -5   4  346.21   45.97
  -8   5  -5  548.61   69.77
   8  -5   5  638.81   62.55
   8  -5   5  615.86   63.16
   8  -5   6   -6.75   11.59
   8  -5   6    7.87   10.18
  -8   4   5  440.23   61.55
   8  -4  -4   -1.44   16.69
  -8   4   4   29.83   14.00
   8  -4  -4   10.85   12.90
   8  -4  -3  119.40   27.75
  -8   4   3   99.54   28.05
   8  -4  -3  131.40   29.13
  -8   4   2  277.84   49.03
   8  -4  -2  352.84   44.16
   8  -4  -2  298.83   42.19
  -8   4   1   37.66   18.85
   8  -4  -1   48.42   16.49
   8  -4  -1   19.73   12.01
  -8   4   0  296.96   50.23
   8  -4   0  364.40   41.67
   8  -4   0  231.41   36.61
  -8   4  -1  150.62   36.55
   8  -4   1  160.35   31.83
  -8   4  -2  331.07   52.63
   8  -4   2  311.16   42.36
  -8   4  -3  730.24   77.56
   8  -4   3  671.01   61.82
  -8   4  -4   29.36   18.01
   8  -4   4   29.94   15.72
  -8   4  -5  610.11   71.81
   8  -4   5  523.76   55.43
   8  -4   5  632.08   59.17
  -8   4  -6  622.16   73.88
   8  -4   6  597.30   59.44
   8  -4   6  630.70   61.94
   8  -4   7   32.65   18.63
  -8   3   5  847.72   82.37
   8  -3  -4  652.84   66.81
  -8   3   4  786.75   74.80
   8  -3  -4  722.24   64.65
   8  -3  -3   16.60   16.71
  -8   3   3    5.75   12.30
   8  -3  -3   -1.81   11.37
  -8   3   2  902.43   83.66
   8  -3  -2  862.07   69.74
   8  -3  -2  884.42   71.29
  -8   3   1  316.86   49.20
   8  -3  -1  262.37   37.37
   8  -3  -1  242.28   36.61
  -8   3   0  108.32   30.93
   8  -3   0   93.40   22.20
   8  -3   0   64.93   20.55
  -8   3  -1  437.04   59.01
   8  -3   1  420.53   48.02
  -8   3  -2   23.70   18.28
   8  -3   2   71.11   21.25
  -8   3  -3  248.80   44.17
   8  -3   3  330.38   42.28
  -8   3  -4  224.38   43.04
   8  -3   4  214.68   34.56
  -8   3  -5   43.70   23.56
   8  -3   5    4.77   12.13
  -8   3  -6  809.62   82.15
   8  -3   6  786.83   66.42
   8  -3   6  765.86   64.29
   8  -3   7  238.77   37.48
  -8   3  -7  240.96   49.11
   8  -3   8   41.08   17.31
  -8   2   5  -27.72   19.14
   8  -2  -5  -15.34   18.13
   8  -2  -4  758.73   71.38
  -8   2   4  866.18   77.30
   8  -2  -3  706.91   66.09
  -8   2   3  684.16   64.53
   8  -2  -3  636.24   60.01
   8  -2  -2  129.79   28.52
   8  -2  -2  139.76   28.82
  -8   2   1 2089.17  124.98
   8  -2  -1 1831.83  101.35
   8  -2  -1 2069.00  109.12
  -8   2   0  198.61   38.95
   8  -2   0  238.50   33.54
   8  -2   0  241.70   36.12
  -8   2  -1  238.40   41.54
   8  -2   1  367.73   40.31
   8  -2   1  281.01   39.13
  -8   2  -2 1357.36  100.02
   8  -2   2 1283.21   84.07
  -8   2  -3   -9.27   20.04
   8  -2   3    8.39   12.82
  -8   2  -4  200.23   39.26
   8  -2   4  210.20   34.38
  -8   2  -5  408.50   56.47
   8  -2   5  503.21   52.00
  -8   2  -6   36.40   15.38
   8  -2   6   32.39   17.19
  -8   2  -7  360.42   54.89
   8  -2   7  282.69   40.17
   8  -2   8  135.92   28.37
  -8   2  -8  139.57   35.47
   8  -2   8  125.75   28.80
   8  -2   9  140.32   30.75
   8  -2   9   88.36   25.00
  -8   1   5  526.69   62.28
  -8   1   4   -7.85   13.49
   8  -1  -4   -5.39   13.46
  -8   1   3  275.92   40.97
   8  -1  -3  348.22   46.79
   8  -1  -3  309.92   41.39
   8  -1  -2  417.78   48.92
   8  -1  -2  491.54   51.53
  -8   1   1  331.34   47.47
   8  -1  -1  297.07   40.54
  -8   1   0 1014.58   82.42
   8  -1   0  952.24   68.75
   8  -1   0  948.94   71.77
  -8   1  -1  203.63   39.19
   8  -1   1  203.50   31.04
   8  -1   1  225.58   34.81
  -8   1  -2 1346.83   95.57
   8  -1   2 1263.07   74.98
   8  -1   2 1224.69   81.75
  -8   1  -3 1285.22   94.12
   8  -1   3 1146.77   79.37
  -8   1  -4   -0.29   17.74
   8  -1   4    4.22    8.74
  -8   1  -5  962.76   82.09
   8  -1   5  847.57   67.59
  -8   1  -6  445.64   58.22
   8  -1   6  565.73   54.62
  -8   1  -7  216.71   42.62
   8  -1   7  178.09   32.05
   8  -1   7  135.52   28.18
  -8   1  -8  310.28   53.09
   8  -1   8  298.95   42.61
  -8   1  -9   65.17   31.05
   8  -1   9  127.82   28.73
  -8   0   5 1010.45   85.80
  -8   0   4  450.50   54.76
   8   0  -4  417.52   54.37
  -8   0   3   27.75   14.71
   8   0  -3   19.65   14.68
   8   0  -3   21.96   13.75
   8   0  -2  858.01   71.89
   8   0  -2  808.80   66.46
  -8   0   1  171.48   34.52
   8   0  -1  112.70   26.46
   8   0  -1  179.65   32.59
  -8   0   0  196.27   35.02
   8   0   0  205.56   32.75
   8   0   0  181.34   31.81
  -8   0  -1  661.49   64.49
   8   0   1  723.87   58.55
   8   0   1  646.00   58.92
  -8   0  -2   81.89   24.58
   8   0   2   50.69   16.40
   8   0   2   67.54   21.15
  -8   0  -3 1103.10   84.93
   8   0   3 1164.31   79.42
  -8   0  -4  518.50   57.65
   8   0   4  571.56   55.39
  -8   0  -5    1.24   11.36
   8   0   5   10.53   13.48
  -8   0  -6 1688.81  111.11
   8   0   6 1818.90   98.88
   8   0   6 1733.87   99.79
  -8   0  -7  238.03   43.60
   8   0   7  229.76   36.77
   8   0   7  299.93   41.43
  -8   0  -8  155.72   37.79
   8   0   8  168.38   32.32
   8   0   8  220.68   35.27
  -8   0  -9  777.27   82.50
   8   0   9  803.14   73.68
   8   0  10   -0.88   12.79
  -8  -1   5    0.06   18.90
  -8  -1   4 1312.17   93.95
   8   1  -4 1187.34   94.38
   8   1  -3  488.23   57.34
   8   1  -2  298.58   43.70
   8   1  -2  338.66   43.24
  -8  -1   1 1854.88  108.10
   8   1  -1 1883.64  107.73
   8   1  -1 1965.43  107.19
  -8  -1   0   37.42   15.58
   8   1   0   40.05   18.06
   8   1   0   75.22   21.61
  -8  -1  -1  435.92   49.74
   8   1   1  316.92   40.34
   8   1   1  391.86   46.96
  -8  -1  -2 1216.79   85.24
   8   1   2 1217.99   82.74
  -8  -1  -3   18.67   17.87
   8   1   3   24.97   15.42
  -8  -1  -4  463.55   52.02
   8   1   4  475.14   50.57
  -8  -1  -5  650.50   62.04
   8   1   5  491.97   52.73
  -8  -1  -6  155.21   32.58
   8   1   6  212.87   34.42
   8   1   6  174.04   32.60
  -8  -1  -7 1112.72   85.89
   8   1   7 1142.83   82.29
   8   1   7 1079.75   78.49
  -8  -1  -8  221.43   41.11
   8   1   8  174.32   33.34
   8   1   8  199.47   34.51
  -8  -1  -9  413.51   56.84
   8   1   9  436.50   54.97
  -8  -1 -10  906.68   87.41
   8   1  10  844.50   80.08
  -8  -2   4   78.68   25.98
   8   2  -3  527.82   61.09
   8   2  -2  326.72   47.17
   8   2  -2  320.78   43.18
   8   2  -1  848.30   73.05
   8   2  -1  877.53   71.13
   8   2   0 1208.98   84.52
   8   2   1   53.76   20.44
   8   2   2 1545.54   95.69
   8   2   3 1069.58   78.55
   8   2   4   50.57   19.52
  -8  -2  -5  969.52   70.50
   8   2   5  881.81   69.62
   8   2   5  969.48   74.90
  -8  -2  -6  363.35   44.17
   8   2   6  325.05   43.51
   8   2   6  423.02   49.42
  -8  -2  -7  254.20   40.44
   8   2   7  263.29   41.44
   8   2   7  322.82   43.71
  -8  -2  -8  436.81   53.85
   8   2   8  562.62   61.23
   8   2   8  475.23   53.80
  -8  -2  -9   41.20   20.40
   8   2   9    8.45   13.15
  -8  -2 -10  517.15   63.65
   8   2  10  559.92   67.28
   8   3  -2  438.11   50.50
   8   3  -1   47.06   21.45
  -8  -3   0  334.61   42.97
   8   3   0  411.31   49.95
   8   3   1  619.90   61.27
  -8  -3  -1  501.12   53.42
   8   3   2    7.21   14.02
   8   3   3 1541.16   98.30
   8   3   4  510.22   52.71
   8   3   4  500.75   55.30
   8   3   5  163.15   32.29
   8   3   5  211.29   36.83
   8   3   6 1969.73  113.54
   8   3   6 1606.00  102.19
   8   3   7  126.99   28.64
   8   3   7  107.94   29.21
   8   3   8  246.24   43.24
   8   3   8  274.46   41.39
   8   3   9  630.43   69.19
   8   3  10   20.61   18.62
  -8  -4   1  691.29   66.22
  -8  -4   0    9.07   12.68
   8   4   0   16.31   14.50
  -8  -4  -1  192.37   33.86
   8   4   1  122.21   30.85
   8   4   2  458.86   53.71
   8   4   3   68.91   23.55
   8   4   4  473.36   53.28
   8   4   4  562.90   60.65
   8   4   5  312.24   45.25
   8   4   5  311.42   45.05
   8   4   6  365.21   48.71
   8   4   6  490.93   55.12
   8   4   7 1392.11  100.16
   8   4   7 1166.21   88.45
   8   4   8   52.46   22.55
   8   4   8   51.19   21.34
   8   4   9  657.46   73.53
  -8  -5   1  737.46   72.22
  -8  -5   0  522.89   60.24
  -8  -5  -1   -2.53   10.50
  -8  -5  -2  656.49   67.12
   8   5   4   69.20   22.74
   8   5   5  371.79   51.06
   8   5   6   78.79   25.84
   8   5   7  248.84   43.87
   8   5   8  459.10   60.77
   8   5   9    0.07   13.27
  -8  -6  -1  434.59   57.92
  -8  -6  -2   93.99   30.08
   8   6   3 1175.21   92.00
   8   6   4  150.53   33.31
   8   6   5  287.44   47.14
   8   6   6  603.39   67.94
   8   6   7   40.36   19.82
   8   6   8  159.89   37.39
   8   7   4  660.37   71.56
   8   7   5   95.81   30.19
   8   7   6  510.02   64.64
   9  -5  -2  371.96   48.92
   9  -4  -3    0.41   12.15
   9  -4  -2  332.08   46.02
   9  -4  -2  356.91   49.75
  -9   4   1  168.21   39.01
   9  -4  -1  231.61   38.09
   9  -4  -1  255.01   40.68
  -9   4   0  117.69   34.21
   9  -4   0  158.61   32.91
  -9   4  -1  395.65   59.96
   9  -4   1  308.18   45.43
  -9   4  -2   81.16   27.30
   9  -4   2   75.71   24.75
  -9   4  -3  406.68   61.58
   9  -4   3  552.20   59.79
  -9   4  -4  501.50   66.77
   9  -4   4  487.04   55.74
   9  -4   5   -3.51   11.56
   9  -3  -3  244.83   42.04
   9  -3  -3  226.80   38.81
  -9   3   2   86.30   30.42
   9  -3  -2  128.45   28.96
   9  -3  -2   81.94   23.08
  -9   3   1  940.04   90.05
   9  -3  -1  962.02   75.34
   9  -3  -1  979.09   79.78
  -9   3   0   34.33   18.58
   9  -3   0   45.90   18.86
   9  -3   0   62.85   22.61
  -9   3  -1  217.67   43.81
   9  -3   1  169.39   34.57
  -9   3  -2  444.64   61.75
   9  -3   2  469.82   54.74
  -9   3  -3   11.78   16.62
   9  -3   3   -2.71   11.78
  -9   3  -4  322.30   52.90
   9  -3   4  242.60   39.81
  -9   3  -5  167.16   39.39
   9  -3   5  236.66   39.19
  -9   3  -6   25.55   21.03
   9  -3   6   43.06   20.54
   9  -3   7  409.21   51.41
   9  -2  -3  283.01   44.76
   9  -2  -3  367.64   48.48
  -9   2   2  266.93   47.46
   9  -2  -2  210.39   37.66
   9  -2  -2  213.31   37.60
  -9   2   1  357.58   55.08
   9  -2  -1  359.08   46.42
   9  -2  -1  282.89   43.38
  -9   2   0 1065.91   93.18
   9  -2   0  926.52   72.71
   9  -2   0 1011.10   80.55
  -9   2  -1   50.06   24.42
   9  -2   1   70.19   19.29
   9  -2   1    9.35   15.06
  -9   2  -2  740.04   76.57
   9  -2   2  675.83   65.43
  -9   2  -3  733.09   77.49
   9  -2   3  788.35   69.94
  -9   2  -4   48.66   24.15
   9  -2   4   19.35   15.43
  -9   2  -5  403.07   58.12
   9  -2   5  454.92   53.49
  -9   2  -6  214.33   42.80
   9  -2   6  140.29   30.14
  -9   2  -7   83.47   28.96
   9  -2   7  104.62   26.34
   9  -1  -3   49.10   20.88
   9  -1  -3   11.75   12.06
  -9   1   2  328.81   51.60
   9  -1  -2  297.76   44.64
   9  -1  -2  362.93   47.09
  -9   1   1  104.64   32.29
   9  -1  -1  136.07   29.49
   9  -1  -1  116.88   29.74
  -9   1   0  293.21   47.29
   9  -1   0  321.64   43.17
   9  -1   0  216.00   38.20
  -9   1  -1  372.39   53.51
   9  -1   1  470.91   49.88
   9  -1   1  421.21   50.19
  -9   1  -2   -4.37   15.74
   9  -1   2   47.86   20.64
  -9   1  -3  998.00   87.02
   9  -1   3  984.01   77.40
  -9   1  -4  479.10   59.66
   9  -1   4  468.25   53.57
  -9   1  -5   33.24   21.75
   9  -1   5   76.24   22.96
  -9   1  -6  964.01   88.07
   9  -1   6 1207.67   86.76
  -9   1  -7  131.88   34.63
   9  -1   7  116.39   28.47
  -9   1  -8   95.08   33.87
  -9   0   2  167.27   36.61
   9   0  -2  116.16   30.92
   9   0  -2  158.69   32.77
   9   0  -1  749.65   68.80
   9   0  -1  625.49   63.12
  -9   0   0   -3.52   19.13
   9   0   0   -2.97   12.35
   9   0   0   21.00   16.22
  -9   0  -1  196.73   38.33
   9   0   1  211.02   34.80
   9   0   1  188.25   34.62
  -9   0  -2  351.65   50.40
   9   0   2  333.83   45.90
  -9   0  -3   47.91   20.59
   9   0   3    3.34   17.94
  -9   0  -4  373.50   51.27
   9   0   4  345.29   47.98
  -9   0  -5  208.15   41.98
   9   0   5  343.41   46.11
  -9   0  -6  219.31   40.48
   9   0   6  210.25   35.77
  -9   0  -7  708.44   74.97
   9   0   7  777.16   69.46
  -9   0  -8   57.20   22.86
   9   0   8   41.69   19.53
   9   1  -2  142.73   34.05
   9   1  -2  158.53   32.29
   9   1  -1  710.39   68.98
   9   1  -1  832.42   72.14
   9   1   0 1059.76   81.89
   9   1   0 1137.79   85.76
  -9  -1  -1    5.42   13.40
   9   1   1  -20.85   16.29
  -9  -1  -2  956.43   78.89
   9   1   2  858.39   73.61
  -9  -1  -3  514.31   57.92
   9   1   3  434.84   53.04
  -9  -1  -4   55.55   21.15
   9   1   4   47.82   20.19
  -9  -1  -5  353.13   47.66
   9   1   5  362.62   48.30
  -9  -1  -6   82.78   26.90
   9   1   6   16.09   15.77
  -9  -1  -7  182.34   37.65
   9   1   7  276.52   42.56
  -9  -1  -8  128.67   33.54
   9   1   8  226.93   38.25
  -9  -1  -9   39.90   21.79
   9   1   9   74.34   25.44
   9   2  -2  573.90   60.35
   9   2  -1   44.80   22.49
   9   2   0  767.35   71.12
   9   2   1  870.27   76.01
   9   2   2   11.69   17.61
   9   2   3 1678.45  107.31
   9   2   4  531.59   59.52
   9   2   5  206.15   38.50
   9   2   6 1099.88   85.79
   9   2   7   12.55   12.77
   9   2   8  183.36   38.35
   9   2   8  149.40   34.24
   9   2   9  314.57   49.71
   9   3  -1  522.42   58.95
   9   3   0    1.34   11.73
   9   3   1  332.95   48.19
   9   3   2  429.06   54.51
   9   3   3  171.82   37.45
   9   3   4  853.30   76.78
   9   3   5  331.03   48.62
   9   3   6  650.87   67.46
   9   3   7 1174.66   91.54
   9   3   8   42.83   21.13
   9   3   8    8.95   14.80
   9   3   9  602.96   70.16
   9   3   9  639.27   67.15
   9   4   0  474.97   58.55
   9   4   1   21.45   16.73
   9   4   2  544.21   62.32
   9   4   3  165.52   35.68
   9   4   4   92.08   27.95
   9   4   5  535.38   62.35
   9   4   6   73.69   23.31
   9   4   7  450.60   58.46
   9   4   7  448.03   58.60
   9   4   8  503.15   64.73
   9   4   8  476.48   59.59
  -9  -5  -1  486.41   57.87
  -9  -5  -2   70.13   25.57
   9   5   7    7.16   12.79
   9   6   6  773.40   78.14
 -10   2   0  360.25   57.55
  10  -2   0  329.30   46.05
 -10   2  -1  298.57   52.88
 -10   2  -2  -21.30   17.92
  10  -2   2   16.26   17.67
 -10   2  -3 1128.35   98.90
 -10   2  -4  244.43   49.25
 -10   1   1  466.03   63.24
 -10   1   0    1.39    8.24
  10  -1   0   -6.10   12.12
  10  -1   0    9.50   12.31
 -10   1  -1   95.16   29.78
  10  -1   1  118.31   28.65
  10  -1   1  125.98   31.25
 -10   1  -2  511.72   64.85
  10  -1   2  376.87   52.67
 -10   1  -3   60.89   27.87
  10  -1   3   35.43   20.61
 -10   1  -4  455.81   60.81
  10  -1   4  432.41   54.93
 -10   1  -5  157.96   40.36
  10  -1   5  227.31   39.84
 -10   1  -6  223.79   42.07
 -10   0   0  482.13   62.77
  10   0   0  394.30   52.07
 -10   0  -1   26.37   20.41
  10   0   1   48.62   22.28
 -10   0  -2  476.36   60.27
  10   0   2  464.41   57.27
 -10   0  -3  161.17   36.73
  10   0   3  299.89   46.89
 -10   0  -4   82.47   27.95
  10   0   4   62.97   21.55
 -10   0  -5  262.96   44.56
  10   0   5  301.44   46.22
 -10   0  -6  129.42   34.04
  10   0   6   94.42   28.15
 -10   0  -7  333.00   54.50
  10   1   1  376.10   52.44
  10   1   2   95.56   28.37
  10   1   3 1173.40   92.81
  10   1   4   87.45   27.28
  10   1   5  125.79   31.06
  10   1   6  570.46   64.29
  10   2   2  270.37   45.90
  10   2   3   88.86   27.25
  10   2   4  674.18   70.64
  10   2   5  103.18   30.50
   0   0   0    0.00    0.00
_computing_structure_solution     'SHELXT 2014/5 (Sheldrick, 2014)'
;
_shelx_hkl_checksum     16353
_shelx_res_file
;
    newchris.res created by SHELXL-2014/7
TITL newchris_a.res in P-1
REM Old TITL newchris in P-1 #2
REM SHELXT solution in P-1
REM R1 0.034, Rweak 0.012, Alpha 0.024, Orientation as input
REM Formula found by SHELXT: C2 O3 Cl3 Ir
CELL 0.71073 7.1445 7.4876 8.6362 73.597 75.596 89.404
ZERR 2 0.0004 0.0005 0.0007 0.006 0.005 0.005
LATT 1
SFAC C H O Cl Ir
UNIT 4 20 6 6 2
EQIV $1 1+X,+Y,+Z
EQIV $2 -1+X,+Y,+Z
EQIV $3 1-X,1-Y,2-Z
EQIV $4 1-X,2-Y,1-Z
EQIV $5 1-X,1-Y,1-Z
DFIX 0.85 0.01 O2 H2
DFIX 0.85 0.01 O1 H1
DANG 1.906422 0.02 C2 H2
DANG 2.672727 0.02 Ir1 H2
DANG 1.916169 0.02 C1 H1
DANG 2.678992 0.02 Ir1 H1
L.S. 10
PLAN  5
HTAB O2 O3
HTAB O1 O3_$1
HTAB O3 O1_$2
HTAB C1 O2_$3
HTAB O3 Cl1_$4
HTAB O3 Cl2_$5
BOND $H
LIST 6
MORE -1
CONF
fmap 2
acta 52
REM <olex2.extras>
REM <HklSrc "%./newchris.hkl">
REM </olex2.extras>
WGHT    0.019400
FVAR       0.53302
IR1   5    0.643073    0.655684    0.814181    11.00000    0.01073    0.01068 =
         0.00999   -0.00389   -0.00180   -0.00075
CL1   4    0.823351    0.938344    0.748529    11.00000    0.01720    0.01259 =
         0.01890   -0.00339   -0.00295   -0.00386
CL2   4    0.721465    0.659176    0.535178    11.00000    0.02094    0.02146 =
         0.01038   -0.00585   -0.00179    0.00071
CL3   4    0.454109    0.368143    0.895433    11.00000    0.01668    0.01170 =
         0.01128   -0.00556   -0.00219   -0.00206
O1    3    0.902202    0.541216    0.838973    11.00000    0.01490    0.01731 =
         0.01988   -0.00736   -0.00481    0.00190
H1    2    1.011768    0.602617    0.784903    11.00000   -1.50000
O2    3    0.387955    0.776997    0.790823    11.00000    0.01521    0.01854 =
         0.01609   -0.00921   -0.00731    0.00348
H2    2    0.328256    0.758762    0.720106    11.00000   -1.50000
C1    1    0.935649    0.348467    0.841212    11.00000    0.01785    0.02030 =
         0.02465   -0.00904   -0.00358    0.00575
AFIX 137
H1A   2    0.928691    0.331706    0.736561    11.00000   -1.50000
H1B   2    0.838771    0.266881    0.930164    11.00000   -1.50000
H1C   2    1.061538    0.319722    0.858389    11.00000   -1.50000
AFIX   0
C2    1    0.360524    0.970204    0.787739    11.00000    0.02843    0.01664 =
         0.03620   -0.00556   -0.00907    0.00321
AFIX 137
H2A   2    0.449673    1.050280    0.691211    11.00000   -1.50000
H2B   2    0.383481    0.989736    0.886827    11.00000   -1.50000
H2C   2    0.230276    0.998380    0.783138    11.00000   -1.50000
AFIX   6
O3    3    0.208246    0.715720    0.575361    11.00000    0.01964    0.01800 =
         0.01835   -0.00514   -0.00757    0.00407
H3A   2    0.251621    0.632720    0.528413    11.00000   -1.50000
H3B   2    0.205969    0.817759    0.501279    11.00000   -1.50000
AFIX   0
HKLF 4
REM  newchris_a.res in P-1
REM R1 =  0.0275 for    2575 Fo > 4sig(Fo)  and  0.0321 for all    2817 data
REM     93 parameters refined using      6 restraints
END
WGHT      0.0194      0.0000
REM Highest difference peak  1.671,  deepest hole -1.941,  1-sigma level  0.259
Q1    1   0.6509  0.5553  0.8836  11.00000  0.05    1.67
Q2    1   0.6297  0.7583  0.7544  11.00000  0.05    1.65
Q3    1   0.7364  0.7029  0.7400  11.00000  0.05    1.37
Q4    1   0.6574  0.5567  0.7817  11.00000  0.05    1.10
Q5    1   0.7563  0.5494  0.9258  11.00000  0.05    1.09
;
_shelx_res_checksum     23017
