# Supplementary material for: Crystal structure of di-μ-chlorido-bis­[di­chlorido­bis­(methanol-κO)iridium(III)] dihydrate: a surprisingly simple chlorido­iridium(III) dinuclear complex with methanol ligands
Source: Acta Crystallogr E Crystallogr Commun. 2015 Apr 22;71(Pt 5):528–30. doi: 10.1107/S2056989015006672 (PMC4420101; doi:10.1107/S2056989015006672)
Supplement: Supplementary file 2 [file e-71-00528-Isup2.hkl]

#
# h,k,l, Fc-squared, Fo-squared, sigma(Fo-squared), status flag
#
data_I
_shelx_title ' newchris_a.res in P-1'
_shelx_refln_list_code          4
_shelx_F_calc_maximum      187.52
_exptl_crystal_F_000       348.00
_reflns_d_resolution_high  0.6669

loop_
 _space_group_symop_operation_xyz
 'x, y, z'
 '-x, -y, -z'

_cell_length_a     7.1445
_cell_length_b     7.4876
_cell_length_c     8.6362
_cell_angle_alpha  73.597
_cell_angle_beta   75.596
_cell_angle_gamma  89.404

_shelx_F_squared_multiplier     1.000

loop_
 _refln_index_h
 _refln_index_k
 _refln_index_l
 _refln_F_squared_calc
 _refln_F_squared_meas
 _refln_F_squared_sigma
 _refln_observed_status
   2   0   0       2514.70       2682.93        59.39 o
   3   0   0       7750.79       7750.66       104.43 o
   4   0   0       8819.38       8980.98       124.67 o
   5   0   0        547.95        538.03        25.23 o
   6   0   0       2426.76       2434.46       100.35 o
   7   0   0       4429.29       4343.32       158.23 o
   8   0   0        710.62        684.89        67.29 o
   9   0   0         36.02         15.72        30.76 o
  10   0   0       1801.14       1529.09       154.57 o
 -10   1   0          9.98          5.40        20.98 o
  -9   1   0        944.17        981.20        99.62 o
  -8   1   0       3464.73       3408.89       149.69 o
  -7   1   0       1896.24       1917.09       154.36 o
  -6   1   0        324.98        359.02        36.18 o
  -5   1   0       2460.72       2528.31        57.24 o
  -4   1   0       5307.04       5546.83        91.60 o
  -3   1   0       1146.53       1196.70        32.48 o
  -2   1   0      14291.58      13853.90       207.33 o
  -1   1   0      24785.34      24193.20       378.71 o
   1   1   0       2431.41       2664.12        55.93 o
   2   1   0      10942.70      11384.32       160.77 o
   3   1   0      10637.75      10804.33       169.03 o
   4   1   0          4.78         41.72        13.98 o
   5   1   0       5652.44       5785.19       126.98 o
   6   1   0       1329.87       1438.98        66.42 o
   7   1   0        575.48        554.86        57.37 o
   8   1   0        207.60        175.90        39.59 o
   9   1   0       3554.72       3865.94       208.46 o
 -10   2   0       1114.65       1203.92       126.56 o
  -9   2   0       3237.03       3496.04       164.39 o
  -8   2   0        832.93        808.61        73.16 o
  -7   2   0        747.86        733.13        63.24 o
  -6   2   0       1646.97       1771.52        66.42 o
  -5   2   0       2727.64       2664.17        77.02 o
  -4   2   0        666.85        710.49        28.61 o
  -3   2   0      11089.23      11287.11       174.80 o
  -2   2   0      28694.64      26982.86       287.70 o
  -1   2   0       3902.22       3913.49        75.53 o
   0   2   0       2875.90       3084.31        85.64 o
   1   2   0      24581.66      23858.06       336.12 o
   2   2   0      18312.95      18520.04       286.65 o
   3   2   0          0.75          0.57        15.43 o
   4   2   0       4684.96       4852.79       118.51 o
   5   2   0       4222.43       4256.40       118.48 o
   6   2   0        541.02        574.47        44.19 o
   7   2   0        424.69        462.86        56.17 o
   8   2   0       4196.58       4255.30       297.49 o
   9   2   0       2406.96       2700.88       250.32 o
  -9   3   0        195.62        164.51        40.20 o
  -8   3   0        261.52        308.02        47.71 o
  -7   3   0       2303.01       2261.41        97.74 o
  -6   3   0       3207.69       3269.55        97.16 o
  -5   3   0          3.95         27.28        15.12 o
  -4   3   0       6687.77       6609.14       128.30 o
  -3   3   0      11062.57      11117.99       169.31 o
  -2   3   0       2641.70       2568.84        65.67 o
  -1   3   0        798.98        726.51        48.03 o
   0   3   0      31882.56      30968.46       458.97 o
   1   3   0      21187.83      20573.06       261.83 o
   2   3   0        620.65        651.50        59.77 o
   3   3   0       4904.97       4848.60       159.59 o
   4   3   0       2398.17       2583.06       103.36 o
   5   3   0        951.65        995.01        67.39 o
   6   3   0       1308.40       1192.14        82.02 o
   7   3   0       4542.82       4777.93       213.16 o
   8   3   0       1252.21       1306.34       134.98 o
   9   3   0          1.41          4.72        41.29 o
  -9   4   0        510.82        499.63        83.48 o
  -8   4   0       1159.21       1065.17       115.03 o
  -7   4   0       1716.97       1703.76        77.02 o
  -6   4   0         26.01        -11.26        18.86 o
  -5   4   0       3131.48       3131.78        94.69 o
  -4   4   0       2861.49       2904.59       101.11 o
  -3   4   0       1710.94       1543.09        58.53 o
  -2   4   0       4652.02       4568.87       107.32 o
  -1   4   0      19646.78      18971.15       374.69 o
   0   4   0       8500.82       7937.10       177.19 o
   1   4   0        348.63        287.73        35.75 o
   2   4   0       6306.04       5836.60       349.14 o
   3   4   0       5469.64       5116.62       192.97 o
   4   4   0        605.20        524.33        65.90 o
   5   4   0       3074.96       2910.55       160.22 o
   6   4   0       3705.51       3605.68       150.05 o
   7   4   0        604.09        679.87        69.80 o
   8   4   0          1.91         43.81        33.60 o
   9   4   0       1597.51       1671.77       206.08 o
  -8   5   0       1270.29       1118.40       120.36 o
  -7   5   0        179.18        180.22        33.69 o
  -6   5   0       2093.73       1995.22        83.05 o
  -5   5   0       2611.24       2541.02        90.04 o
  -4   5   0        710.83        695.19        45.60 o
  -3   5   0       1697.22       1800.88        67.04 o
  -2   5   0      20639.79      19568.54       335.94 o
  -1   5   0       7753.90       7571.56       174.65 o
   0   5   0        316.50        331.68        38.05 o
   1   5   0       5377.43       5515.43       116.62 o
   2   5   0      10310.93       9886.75       226.11 o
   3   5   0        582.84        541.21        63.83 o
   4   5   0       2219.12       1917.61       128.54 o
   5   5   0       2993.27       2727.88       162.86 o
   6   5   0        619.84        673.90       117.26 o
   7   5   0         66.02         24.59        43.64 o
   8   5   0       2035.21       1840.44       212.03 o
  -8   6   0        143.58        182.66        53.46 o
  -7   6   0        803.04        825.81        71.39 o
  -6   6   0       1231.57       1096.32        77.26 o
  -5   6   0        351.80        398.59        39.19 o
  -4   6   0       3316.55       3085.16       111.45 o
  -3   6   0       6834.73       7367.76       499.80 o
  -2   6   0       2196.46       2079.55        90.51 o
  -1   6   0        258.00        323.58        38.43 o
   0   6   0       7115.32       6935.81       149.73 o
   1   6   0       8651.83       8263.08       246.53 o
   2   6   0        163.56        163.20        42.75 o
   3   6   0       4587.05       4466.60       253.98 o
   4   6   0       1577.83       1379.62       116.72 o
   5   6   0        298.42        266.02        58.09 o
   6   6   0        193.57        216.42        56.22 o
   7   6   0       3596.07       3527.03       214.41 o
  -7   7   0        857.06        844.37       112.86 o
  -6   7   0         61.23         19.10        28.82 o
  -5   7   0       1842.43       1958.17       120.42 o
  -4   7   0       4114.66       4113.23       168.99 o
  -3   7   0       1340.57       1395.40       220.14 o
  -2   7   0        267.87        234.72        33.75 o
  -1   7   0       7754.13       7649.19       211.15 o
   0   7   0       8519.92       8604.03       230.00 o
   1   7   0         37.19         28.56        23.53 o
   2   7   0       1855.93       1840.35       106.73 o
   3   7   0       2535.61       2656.15       164.09 o
   4   7   0        712.75        712.67        88.97 o
   5   7   0        496.72        645.64        90.62 o
   6   7   0       2828.48       2626.86       186.09 o
  -7   8   0          0.31         31.84        79.85 o
  -6   8   0       1151.75       1162.62       102.49 o
  -5   8   0       1735.28       1459.18       152.26 o
  -4   8   0        500.27        363.66        68.68 o
  -3   8   0        201.27        151.95        77.40 o
  -2   8   0       5969.64       5914.90       482.98 o
  -1   8   0       6079.80       6644.90       207.60 o
   0   8   0          0.15          1.52        24.53 o
   1   8   0       2071.04       2082.39       115.37 o
   2   8   0       2352.13       2372.02       123.40 o
   3   8   0        680.32        636.90        89.01 o
   4   8   0        876.36        749.99        97.95 o
   5   8   0       2594.08       2782.18       191.56 o
  -5   9   0        314.77        319.86       141.37 o
  -4   9   0        699.31        635.71        93.74 o
  -3   9   0       4587.65       4767.53       251.93 o
  -2   9   0       2071.13       2091.14       345.18 o
  -1   9   0          3.58        -41.12        41.12 o
   0   9   0       1804.53       1947.53       117.28 o
   1   9   0       3229.27       3517.82       160.85 o
   2   9   0        660.82        808.60       146.30 o
   3   9   0       1301.44       1314.10       128.55 o
   4   9   0       1905.05       1834.28       157.31 o
  -3  10   0       1450.61       1633.69       218.01 o
  -2  10   0          4.04        -41.11        41.11 o
  -1  10   0       1279.41       1602.45       147.04 o
   0  10   0       3658.18       3928.89       232.39 o
   1  10   0        372.93        365.13        67.85 o
   2  10   0        745.26        600.61       121.29 o
  -1 -10   1       1865.63       2001.68       212.70 o
   0 -10   1          2.01        102.07        52.13 o
   1 -10   1        826.08        937.49       240.80 o
   2 -10   1       1108.68       1267.74       190.17 o
  -3  -9   1       2416.27       2296.47       172.83 o
  -2  -9   1       1525.69       1593.58       429.76 o
  -1  -9   1         10.55         41.54        28.57 o
   0  -9   1       1280.92       1304.48        98.93 o
   1  -9   1       1636.24       1759.72       149.74 o
   2  -9   1        284.43        223.93       106.61 o
   3  -9   1       1340.83       1357.76       134.48 o
   4  -9   1       4470.14       4844.60       250.58 o
   5  -9   1        841.29        973.45       114.64 o
  -5  -8   1        882.40        871.52       155.91 o
  -4  -8   1       4336.03       4497.00       241.98 o
  -3  -8   1       1319.26       1557.43       267.27 o
  -2  -8   1         91.60         99.88        41.62 o
  -1  -8   1        747.82        751.49        70.81 o
   0  -8   1       2152.05       2298.90       122.55 o
   1  -8   1        684.65        648.69        71.65 o
   2  -8   1       2151.94       2183.38       157.48 o
   3  -8   1       4734.75       4624.28       337.16 o
   4  -8   1       1077.47       1017.50        97.30 o
   5  -8   1        196.60        318.89        54.47 o
   6  -8   1       1720.36       1813.06       126.24 o
   7  -8   1       1751.59       1856.81       165.35 o
  -6  -7   1       1895.75       1925.27       160.45 o
  -5  -7   1       4167.30       4257.41       286.07 o
  -4  -7   1       1142.73       1004.97       109.33 o
  -3  -7   1         78.77         55.13        34.81 o
  -2  -7   1        981.84        996.78        77.97 o
  -1  -7   1       3464.81       3399.56       142.23 o
   0  -7   1        344.10        440.04        50.60 o
   1  -7   1       3022.41       2923.33       126.89 o
   2  -7   1       3857.70       3801.60       142.60 o
   3  -7   1       1265.30       1317.70       111.58 o
   4  -7   1        256.56        217.24        62.83 o
   5  -7   1       5182.71       5172.76       213.18 o
   6  -7   1       3313.70       3710.13       173.30 o
   7  -7   1          2.08         39.46        29.15 o
   8  -7   1        570.36        486.60       117.49 o
  -7  -6   1       3070.25       3386.65       393.24 o
  -6  -6   1       5216.00       5261.97       256.93 o
  -5  -6   1        310.32        345.48        68.69 o
  -4  -6   1        272.38        277.17        56.92 o
  -3  -6   1       3201.11       3012.52       167.03 o
  -2  -6   1       4179.65       4174.00       207.97 o
  -1  -6   1        139.36        129.13        29.58 o
   0  -6   1       3063.64       3198.72        99.63 o
   1  -6   1       6066.17       6129.24       168.72 o
   2  -6   1       1421.12       1318.48        73.41 o
   3  -6   1        873.46        857.74        93.94 o
   4  -6   1       9589.51       9574.40       256.23 o
   5  -6   1       4656.69       4657.59       179.05 o
   6  -6   1          0.52        -27.78        27.78 o
   7  -6   1       1027.68       1054.42        92.23 o
   8  -6   1       1741.00       1878.50       160.50 o
  -8  -5   1       2951.20       2595.67       254.20 o
  -7  -5   1       3250.45       3261.34       220.41 o
  -6  -5   1        481.76        372.68       131.67 o
  -5  -5   1        415.67        428.11        71.24 o
  -4  -5   1       3821.93       3535.64       191.97 o
  -3  -5   1       5583.12       5192.82       155.48 o
  -2  -5   1          1.34         16.96        18.68 o
  -1  -5   1       1898.99       1855.89        68.12 o
   0  -5   1       1852.06       1876.39        69.65 o
   1  -5   1       3175.03       2989.34       156.62 o
   2  -5   1       1838.10       1836.41        80.57 o
   3  -5   1      11437.86      11043.67       200.68 o
   4  -5   1       4555.99       4410.95       124.13 o
   5  -5   1         86.93        114.77        24.45 o
   6  -5   1       2418.45       2258.88       104.68 o
   7  -5   1       2338.53       2379.96       128.97 o
   8  -5   1        522.66        371.87        69.98 o
  -8  -4   1       2471.92       2433.16       233.08 o
  -7  -4   1        239.57        277.07        61.48 o
  -6  -4   1       1435.11       1438.20       119.36 o
  -5  -4   1       7910.34       7945.35       276.47 o
  -4  -4   1       3373.84       3149.72       160.83 o
  -3  -4   1         40.06         40.04        21.28 o
  -2  -4   1       2147.27       2036.63        86.33 o
  -1  -4   1       6745.15       6446.19       128.73 o
   0  -4   1       1965.85       1811.87        63.14 o
   1  -4   1       3931.48       3976.09       121.01 o
   2  -4   1      20012.71      18776.27       315.11 o
   3  -4   1       4886.03       4871.99       111.25 o
   4  -4   1          7.53         29.55        14.51 o
   5  -4   1       5126.26       5027.05       121.08 o
   6  -4   1       9457.41       9379.81       183.17 o
   7  -4   1        337.99        300.86        47.49 o
   8  -4   1        747.13        550.14        84.49 o
   9  -4   1       1123.02       1215.34       153.94 o
  -9  -3   1       1673.30       1838.78       207.49 o
  -8  -3   1        180.59        165.64        75.50 o
  -7  -3   1       1832.43       1714.24       108.28 o
  -6  -3   1       9721.01       9534.03       247.49 o
  -5  -3   1       2982.52       3154.86       125.29 o
  -4  -3   1        338.16        343.10        40.38 o
  -3  -3   1       1917.07       1793.10        67.55 o
  -2  -3   1       5347.54       5524.38       133.45 o
  -1  -3   1       2744.62       2587.26        68.44 o
   0  -3   1       4197.08       3896.99       102.94 o
   1  -3   1      11778.12      11490.21       204.36 o
   2  -3   1       6171.40       5998.27       191.33 o
   3  -3   1        332.94        335.28        22.73 o
   4  -3   1      10692.18      10095.04       248.26 o
   5  -3   1       9246.09       8992.21       217.95 o
   6  -3   1        388.92        320.84        31.18 o
   7  -3   1       1712.34       1635.88        78.91 o
   8  -3   1       1373.99       1503.85       131.10 o
   9  -3   1        616.37        671.74        95.52 o
  -9  -2   1        214.36        157.68        79.16 o
  -8  -2   1       3033.59       3039.48       179.37 o
  -7  -2   1       6243.63       6222.94       166.55 o
  -6  -2   1       1510.64       1465.68        72.44 o
  -5  -2   1        294.11        324.94        34.60 o
  -4  -2   1       2833.41       2868.15        90.99 o
  -3  -2   1       7150.84       7240.94       116.21 o
  -2  -2   1        934.24        983.18        34.83 o
  -1  -2   1       8044.03       7954.23       148.88 o
   0  -2   1       5692.06       5473.81       131.15 o
   1  -2   1       3807.55       3641.49        86.09 o
   2  -2   1         61.18         80.20        11.62 o
   3  -2   1      22553.07      22326.36       234.42 o
   4  -2   1      17311.17      16603.55       221.76 o
   5  -2   1         59.00         58.99        12.39 o
   6  -2   1       2678.23       2663.06       129.05 o
   7  -2   1       3410.49       3437.41       230.47 o
   8  -2   1       1156.27       1077.33       128.09 o
   9  -2   1        173.60        146.48        57.48 o
  10  -2   1       1496.05       1050.89       186.12 o
  -9  -1   1       2531.40       2722.55       214.76 o
  -8  -1   1       6548.50       6697.35       218.80 o
  -7  -1   1        800.02        812.40        93.21 o
  -6  -1   1        553.10        635.20        45.96 o
  -5  -1   1       7697.50       8159.62       166.65 o
  -4  -1   1       9209.82       9557.01       154.70 o
  -3  -1   1         63.79         55.73         8.83 o
  -2  -1   1       1650.51       1696.66        40.11 o
  -1  -1   1      13805.19      13570.57       152.94 o
   0  -1   1       8553.51       8677.62       132.55 o
   1  -1   1       1066.95       1094.55        30.26 o
   2  -1   1      35165.59      33913.70       311.22 o
   3  -1   1      20461.72      20256.68       283.56 o
   4  -1   1        117.79        157.14        14.06 o
   5  -1   1       2516.23       2436.10        58.28 o
   6  -1   1       8206.46       8179.96       145.24 o
   7  -1   1       2051.36       2052.66       105.30 o
   8  -1   1        841.63        743.68        70.19 o
   9  -1   1       1641.87       1504.67       103.88 o
  10  -1   1        491.46        402.59        60.63 o
  -9   0   1       2665.32       2421.03       218.51 o
  -8   0   1        657.63        543.57        69.68 o
  -7   0   1        735.04        788.64        63.87 o
  -6   0   1       6318.63       6684.03       150.04 o
  -5   0   1       6652.82       6815.76       181.78 o
  -4   0   1         21.40         28.25         7.39 o
  -3   0   1       3968.26       4089.25        73.42 o
  -2   0   1        357.04        455.16        17.89 o
  -1   0   1       4457.85       4990.71        71.65 o
   2   0   1      11072.18      11113.70       115.94 o
   3   0   1         19.23         44.05         8.01 o
   4   0   1      11648.59      11628.20       140.69 o
   5   0   1      11339.99      11066.38       144.12 o
   6   0   1       1612.58       1584.41        57.70 o
   7   0   1       1561.18       1644.43        94.67 o
   8   0   1       2353.90       2393.38       122.90 o
   9   0   1        655.37        701.20        72.75 o
  10   0   1          1.09        130.26        52.97 o
 -10   1   1       1673.74       1640.31       222.59 o
  -9   1   1        480.72        427.44        61.84 o
  -8   1   1       1253.73       1099.72       108.51 o
  -7   1   1       9161.92       9074.87       230.76 o
  -6   1   1       3825.77       3912.30       132.53 o
  -5   1   1        167.77        187.74        18.65 o
  -4   1   1       2021.55       2020.17        52.47 o
  -3   1   1       9393.51       9434.13       126.18 o
  -2   1   1       4493.16       4605.32        68.77 o
  -1   1   1       3899.87       4094.44        91.03 o
   1   1   1      12282.31      12788.17       155.15 o
   2   1   1        374.90        476.85        51.42 o
   3   1   1       7822.07       7882.82       135.47 o
   4   1   1      30472.93      30119.10       375.79 o
   5   1   1       2316.54       2292.92        66.60 o
   6   1   1       1976.65       1971.26        66.48 o
   7   1   1       2442.72       2420.66       115.92 o
   8   1   1       1370.89       1335.42       109.05 o
   9   1   1          7.11        -22.65        46.23 o
  10   1   1       1213.15       1323.78       184.58 o
  -9   2   1       1019.58       1169.73        96.69 o
  -8   2   1       6591.85       6995.48       281.11 o
  -7   2   1       2775.93       2903.27       140.47 o
  -6   2   1        176.19        137.37        22.75 o
  -5   2   1       2948.43       2860.67       111.63 o
  -4   2   1       5919.04       5953.44       125.08 o
  -3   2   1       1176.39       1310.75        49.69 o
  -2   2   1       3245.81       3143.93        73.28 o
  -1   2   1       6858.32       7301.53       134.06 o
   0   2   1       6780.45       6942.42       110.08 o
   1   2   1         25.73         55.31        15.53 o
   2   2   1      24370.31      24320.89       265.96 o
   3   2   1      20779.08      20507.58       265.63 o
   4   2   1       1030.90       1047.06        50.55 o
   5   2   1       2860.70       2986.97       108.63 o
   6   2   1       4330.71       4462.40       119.04 o
   7   2   1       1958.28       2097.92       131.42 o
   8   2   1        163.28        189.22        71.94 o
   9   2   1       3035.15       3063.13       267.54 o
  -9   3   1       3471.45       3386.69       164.72 o
  -8   3   1       1017.51        948.14        81.28 o
  -7   3   1        234.66        189.24        33.89 o
  -6   3   1       3534.58       3459.02       110.68 o
  -5   3   1       5406.23       5491.98       134.57 o
  -4   3   1        519.67        505.38        37.28 o
  -3   3   1       4873.28       4804.11       176.37 o
  -2   3   1       4207.46       4204.31       100.78 o
  -1   3   1       1724.71       1604.01        66.38 o
   0   3   1         20.82         30.16        14.39 o
   1   3   1      21228.08      20928.70       322.45 o
   2   3   1      23353.55      22059.95       430.98 o
   3   3   1        941.43        951.43        47.88 o
   4   3   1       3417.44       3500.03        96.39 o
   5   3   1       8728.88       8417.25       214.98 o
   6   3   1       3149.19       3071.13       154.47 o
   7   3   1        435.36        386.36        87.11 o
   8   3   1       2153.51       1966.43       209.04 o
   9   3   1       1027.83       1171.90       169.62 o
  -9   4   1        796.35        786.98        79.69 o
  -8   4   1        155.46        117.54        30.38 o
  -7   4   1       4585.76       4624.79       150.62 o
  -6   4   1       6479.69       6211.03       153.38 o
  -5   4   1          5.01         31.52        16.68 o
  -4   4   1       1073.12       1114.66        58.14 o
  -3   4   1       3438.85       3487.99       174.15 o
  -2   4   1       4755.67       4647.69       136.29 o
  -1   4   1        263.51        342.42        36.37 o
   0   4   1      13856.13      13562.52       311.23 o
   1   4   1      14352.82      13373.57       284.16 o
   2   4   1        381.00        390.92        38.51 o
   3   4   1       2228.89       2127.70        84.85 o
   4   4   1      11657.95      11676.85       322.67 o
   5   4   1       4730.66       4517.45       156.58 o
   6   4   1       1065.22        954.17        76.12 o
   7   4   1       2562.37       2604.38       290.47 o
   8   4   1        672.18        570.04       123.47 o
   9   4   1         17.17         75.50        58.89 o
  -8   5   1       3443.95       3366.74       159.59 o
  -7   5   1       2723.08       2749.23       104.25 o
  -6   5   1          2.63         25.63        20.01 o
  -5   5   1       2284.02       2311.10        86.38 o
  -4   5   1       1913.35       1980.81        76.69 o
  -3   5   1       1073.78       1005.31        73.54 o
  -2   5   1       1531.32       1506.09        62.58 o
  -1   5   1      10242.19       9803.14       192.16 o
   0   5   1       3845.30       3972.16       114.93 o
   1   5   1        452.46        474.36        24.98 o
   2   5   1       7156.38       6827.72       212.77 o
   3   5   1      15657.49      14425.91       288.75 o
   4   5   1       2578.54       2354.86       211.17 o
   5   5   1       1243.57       1155.02       104.00 o
   6   5   1       3087.61       2724.93       170.10 o
   7   5   1       1176.43       1248.81       120.79 o
   8   5   1         12.98         -8.90        36.96 o
   9   5   1       1715.03       1712.04       203.69 o
  -8   6   1       1884.16       1881.40       160.65 o
  -7   6   1         28.40         26.66        23.17 o
  -6   6   1       1054.70        916.62        60.69 o
  -5   6   1       3334.82       3333.10       111.73 o
  -4   6   1       1286.97       1296.88        66.27 o
  -3   6   1       1058.20        991.62        79.79 o
  -2   6   1       4687.80       4629.75       138.89 o
  -1   6   1       3068.39       3042.36       153.14 o
   0   6   1         91.95         79.40        18.47 o
   1   6   1       3451.13       3428.79       163.19 o
   2   6   1      15026.59      14405.83       370.73 o
   3   6   1       2746.15       2628.75       196.56 o
   4   6   1       1017.83       1155.92       144.98 o
   5   6   1       2450.38       2292.39       220.05 o
   6   6   1       2174.83       1936.09       149.53 o
   7   6   1         18.41         76.40        63.87 o
   8   6   1       1535.88       1529.65       203.86 o
  -7   7   1       1282.91       1253.16        91.06 o
  -6   7   1       2968.40       3009.15       135.40 o
  -5   7   1        305.90        298.16        36.97 o
  -4   7   1       1251.09       1245.14        81.68 o
  -3   7   1       1684.03       1656.60       156.22 o
  -2   7   1       1248.71       1183.18       100.10 o
  -1   7   1         32.24         24.93        17.95 o
   0   7   1       6625.77       6316.28       191.96 o
   1   7   1       9357.59       9521.02       246.72 o
   2   7   1        827.87        563.62       101.79 o
   3   7   1       1069.99        807.06       109.62 o
   4   7   1       4220.86       3705.31       201.20 o
   5   7   1       2762.45       2801.27       181.58 o
   6   7   1         36.08         -5.61        39.31 o
   7   7   1       2667.12       2861.53       196.76 o
  -7   8   1       1899.17       2064.42       276.26 o
  -6   8   1        174.85         78.60        35.14 o
  -5   8   1        975.94        884.06        87.35 o
  -4   8   1       1509.28       1598.02       109.12 o
  -3   8   1        687.61        674.52       131.18 o
  -2   8   1         54.56         18.36        34.01 o
  -1   8   1       4588.72       4491.31       195.12 o
   0   8   1       5036.92       4987.61       178.52 o
   1   8   1        562.79        484.39        55.64 o
   2   8   1        789.39        735.00        69.20 o
   3   8   1       5308.73       5315.99       245.63 o
   4   8   1       3148.35       3317.33       198.14 o
   5   8   1        210.05        256.21        61.71 o
   6   8   1       1489.32       1592.49       149.12 o
  -5   9   1        838.66       1020.57       127.82 o
  -4   9   1        898.53        708.08        97.25 o
  -3   9   1        131.65         96.60        90.63 o
  -2   9   1       2514.38       2719.96       180.71 o
  -1   9   1       2335.56       2356.19       167.57 o
   0   9   1        142.59         53.32        27.28 o
   1   9   1        756.65        576.30        65.02 o
   2   9   1       4781.14       4546.03       228.01 o
   3   9   1       2731.57       2700.95       343.98 o
   4   9   1        229.64        187.88        55.86 o
  -4  10   1        354.44        331.77       119.25 o
  -3  10   1       1957.80       2187.46       173.93 o
  -2  10   1        671.67        547.63        87.20 o
  -1  10   1        110.73        104.98        63.43 o
   0  10   1       1352.09       1421.75       183.73 o
   1  10   1       5422.08       5563.48       225.75 o
   2  10   1       1275.15       1181.80       121.72 o
   3  10   1        222.35        145.01        70.78 o
   0 -10   2       2263.60       2434.11       255.92 o
  -2  -9   2       3328.83       3592.81       215.94 o
  -1  -9   2       1989.68       2044.66       158.73 o
   0  -9   2         31.75        114.19        36.38 o
   1  -9   2        281.09        427.69        78.69 o
   2  -9   2       1064.90       1352.98       138.61 o
   3  -9   2       1095.71       1292.83       105.07 o
   4  -9   2        282.87        178.23        49.91 o
   5  -9   2       1512.85       1739.74       210.90 o
  -4  -8   2        741.06        772.72       101.86 o
  -3  -8   2       5023.17       5048.66       357.89 o
  -2  -8   2       2124.27       2057.80       354.79 o
  -1  -8   2          0.67          8.40        21.96 o
   0  -8   2        881.46        960.21        81.59 o
   1  -8   2       2597.19       2847.84       139.00 o
   2  -8   2        916.07       1157.32       120.77 o
   3  -8   2        286.48        276.42        59.79 o
   4  -8   2       1967.00       2170.85       304.02 o
   5  -8   2       1432.20       1483.34       110.22 o
   6  -8   2         15.56         -6.56        27.58 o
  -5  -7   2       1422.85       1363.55       206.54 o
  -4  -7   2       6286.26       6472.16       285.30 o
  -3  -7   2       1596.93       1722.90       222.99 o
  -2  -7   2         18.54         19.24        34.32 o
  -1  -7   2       1728.65       1676.93       102.00 o
   0  -7   2       5595.69       5659.06       190.57 o
   1  -7   2        945.26       1000.92        76.00 o
   2  -7   2        681.09        716.40        60.49 o
   3  -7   2       1623.10       1523.56       165.06 o
   4  -7   2       1467.65       1700.81       106.77 o
   5  -7   2         32.22         13.65        25.14 o
   6  -7   2       2545.60       2775.27       175.83 o
   7  -7   2       3094.94       3084.63       200.20 o
   8  -7   2        270.77        166.06        67.19 o
  -6  -6   2       1620.08       1586.26       142.44 o
  -5  -6   2       3701.57       3676.69       206.54 o
  -4  -6   2       1649.20       1483.69       126.15 o
  -3  -6   2         57.95         68.67        89.35 o
  -2  -6   2       4861.93       4845.69       167.99 o
  -1  -6   2       5094.05       4585.07       220.12 o
   0  -6   2        415.28        429.94        49.44 o
   1  -6   2        742.37        736.05        50.56 o
   2  -6   2       1307.27       1375.78        78.13 o
   3  -6   2       2191.59       2356.93        92.68 o
   4  -6   2          6.27          4.91        28.33 o
   5  -6   2       4854.85       4868.02       183.07 o
   6  -6   2       2977.93       3132.43       151.34 o
   7  -6   2        213.43        184.59        41.56 o
   8  -6   2        541.98        407.43        62.91 o
  -7  -5   2       1488.13       1736.86       146.21 o
  -6  -5   2       4008.61       3875.77       209.64 o
  -5  -5   2       1260.57       1289.44       114.55 o
  -4  -5   2        239.77        169.74        46.96 o
  -3  -5   2       8493.25       7749.83       269.59 o
  -2  -5   2      10363.22       9698.86       363.93 o
  -1  -5   2        134.30        133.25        27.30 o
   0  -5   2        922.31        869.44        50.70 o
   1  -5   2       4476.66       4429.84       134.43 o
   2  -5   2       3437.75       3368.04       117.40 o
   3  -5   2         69.03        101.40        20.71 o
   4  -5   2       4221.80       4083.40       150.98 o
   5  -5   2       5223.42       5381.01       183.78 o
   6  -5   2        385.71        397.85        54.61 o
   7  -5   2       1072.10       1032.08        86.14 o
   8  -5   2       4394.62       4391.86       238.97 o
  -7  -4   2       2027.21       2046.74       120.35 o
  -6  -4   2       1826.61       2127.81       147.19 o
  -5  -4   2        619.05        636.05        77.90 o
  -4  -4   2      11075.60      10193.08       311.17 o
  -3  -4   2       6134.21       6048.79       160.32 o
  -2  -4   2         10.95         43.07        17.12 o
  -1  -4   2       1647.30       1577.17        63.67 o
   0  -4   2       3766.56       3983.74       117.82 o
   1  -4   2       4287.78       4234.38       122.61 o
   2  -4   2        787.51        741.06        49.49 o
   3  -4   2       5543.52       5554.81       126.54 o
   4  -4   2       1856.98       1889.61        58.38 o
   5  -4   2        424.31        457.97        50.30 o
   6  -4   2       3147.98       2963.31       132.26 o
   7  -4   2       6695.90       6267.23       215.28 o
   8  -4   2       1259.99       1123.80       116.15 o
   9  -4   2        315.29        275.51        64.54 o
  -8  -3   2       1537.00       1542.04       177.75 o
  -7  -3   2       1315.56       1296.91        91.25 o
  -6  -3   2       1094.56       1068.61        78.64 o
  -5  -3   2      10282.01      10734.92       254.61 o
  -4  -3   2       5298.05       5430.78       203.52 o
  -3  -3   2         23.68         28.44        13.69 o
  -2  -3   2       4898.00       4847.27       129.14 o
  -1  -3   2      13221.45      12600.28       234.86 o
   0  -3   2       2346.59       2137.87        67.45 o
   1  -3   2       1035.44       1013.42        52.19 o
   2  -3   2       3588.72       3692.55       136.85 o
   3  -3   2       5417.22       5509.55        97.71 o
   4  -3   2        595.84        585.08        30.30 o
   5  -3   2       4850.59       4861.55       122.73 o
   6  -3   2      11021.53      11231.26       194.15 o
   7  -3   2       1377.83       1377.72        90.45 o
   8  -3   2        296.19        165.13        83.44 o
   9  -3   2       1703.45       1615.85       144.18 o
  -9  -2   2       1857.74       2019.98       212.42 o
  -8  -2   2       1095.97       1138.69       112.10 o
  -7  -2   2       1079.74       1083.29        68.29 o
  -6  -2   2       8680.06       9170.23       204.55 o
  -5  -2   2       4559.94       4654.10       130.51 o
  -4  -2   2         25.34         25.48        16.53 o
  -3  -2   2       5230.43       5264.53       105.23 o
  -2  -2   2      19369.75      19590.64       267.42 o
  -1  -2   2       3596.76       3580.74        81.64 o
   0  -2   2       1851.88       1803.71        62.01 o
   1  -2   2       3196.32       3123.56        85.01 o
   2  -2   2       4492.17       4391.47        81.98 o
   3  -2   2        184.55        202.81        16.22 o
   4  -2   2       6724.75       6616.82       117.93 o
   5  -2   2       9850.88       9514.17       164.18 o
   6  -2   2       1658.67       1765.18        76.55 o
   7  -2   2        800.61        812.60        66.09 o
   8  -2   2       4859.87       4628.19       226.52 o
   9  -2   2       2251.50       2479.16       175.08 o
  10  -2   2          7.84         -8.41        66.10 o
  -9  -1   2        621.12        533.10        82.47 o
  -8  -1   2       1158.44       1126.64       108.19 o
  -7  -1   2       3473.10       3528.20       143.23 o
  -6  -1   2       2370.46       2399.81        92.31 o
  -5  -1   2          0.48         27.90        16.72 o
  -4  -1   2      13796.19      14100.90       178.26 o
  -3  -1   2      13934.81      14469.67       223.04 o
  -2  -1   2        190.10        213.60        16.19 o
  -1  -1   2       3492.71       3527.65        71.98 o
   0  -1   2       2464.30       2550.00        54.59 o
   1  -1   2       4269.53       4436.81        77.63 o
   2  -1   2         80.57         96.88         9.18 o
   3  -1   2      16239.62      15938.68       223.52 o
   4  -1   2       8266.03       8424.56       117.02 o
   5  -1   2        851.56        833.75        34.11 o
   6  -1   2       1248.73       1344.26        56.95 o
   7  -1   2       8967.35       8768.08       230.48 o
   8  -1   2       4259.14       4479.39       168.37 o
   9  -1   2         59.68         64.16        91.92 o
  10  -1   2       1291.59       1550.74       237.32 o
  -9   0   2        575.27        521.96        67.45 o
  -8   0   2       2972.75       2929.13       171.77 o
  -7   0   2       2389.14       2365.96       114.66 o
  -6   0   2        128.37        163.37        31.48 o
  -5   0   2      10649.91      10832.59       255.80 o
  -4   0   2      17472.86      17428.39       288.04 o
  -3   0   2        803.54        774.53        34.37 o
  -2   0   2       1614.64       1592.67        41.43 o
  -1   0   2      11972.51      12650.77       221.53 o
   0   0   2      13317.74      13576.88       168.30 o
   1   0   2        808.05        884.29        27.63 o
   2   0   2       2677.91       2714.39        58.26 o
   3   0   2       8728.74       8583.45       159.94 o
   4   0   2       2732.36       2760.22        64.47 o
   5   0   2       1950.15       1878.35        59.56 o
   6   0   2      12970.80      12845.83       314.66 o
   7   0   2       4767.63       4747.98       162.40 o
   8   0   2        225.01        228.60        40.35 o
   9   0   2       1264.90       1204.24       119.45 o
  10   0   2       1486.47       1654.83       146.13 o
  -9   1   2       1159.50       1164.94        96.57 o
  -8   1   2       1659.65       1604.09       129.81 o
  -7   1   2        164.80        246.88        38.66 o
  -6   1   2       9908.10       9732.16       233.85 o
  -5   1   2       7744.17       7863.82       133.38 o
  -4   1   2         70.32        105.92        14.07 o
  -3   1   2       4569.65       4667.79        83.86 o
  -2   1   2      10439.83      10505.11       118.21 o
  -1   1   2       5414.79       5605.50        71.16 o
   0   1   2       1489.28       1606.02        44.18 o
   1   1   2      13870.51      13698.03       168.06 o
   2   1   2       1448.55       1445.36        50.57 o
   3   1   2        741.84        780.88        50.48 o
   4   1   2       6233.04       6385.99        97.63 o
   5   1   2      17276.78      17079.74       422.99 o
   6   1   2       3693.51       3882.55       134.07 o
   7   1   2        181.88        190.90        56.58 o
   8   1   2       4274.66       4284.97       208.97 o
   9   1   2       2915.90       3191.23       189.43 o
  10   1   2         86.45        336.35        99.86 o
  -9   2   2        959.50        800.69        81.69 o
  -8   2   2        430.51        474.84        71.35 o
  -7   2   2       6125.62       5973.73       295.74 o
  -6   2   2       4316.63       4285.61       146.62 o
  -5   2   2        276.74        266.22        28.98 o
  -4   2   2       5228.43       5193.74        93.03 o
  -3   2   2      22297.82      22107.80       255.74 o
  -2   2   2       3857.72       3964.72        61.03 o
  -1   2   2       3089.56       3117.46        80.01 o
   0   2   2       1722.28       1772.77        46.23 o
   1   2   2       5098.51       5369.64        93.77 o
   2   2   2       1873.67       1945.73        51.45 o
   3   2   2       6208.10       6269.87       117.58 o
   4   2   2      17639.64      17446.85       313.85 o
   5   2   2       3219.90       3257.95        88.10 o
   6   2   2        369.50        402.02        46.99 o
   7   2   2       3636.22       3786.87       141.87 o
   8   2   2       5618.91       5439.91       336.80 o
   9   2   2         71.45         41.15        61.98 o
  10   2   2       1099.68        951.63       161.56 o
  -9   3   2        240.55        353.95        54.64 o
  -8   3   2       2940.71       3100.92       150.74 o
  -7   3   2       3445.05       3426.86       142.32 o
  -6   3   2         37.25         23.46        18.27 o
  -5   3   2       4788.21       4671.18       126.15 o
  -4   3   2      14399.32      14213.53       357.22 o
  -3   3   2       3078.80       2989.65        87.11 o
  -2   3   2       1478.21       1479.15        59.13 o
  -1   3   2       3247.28       3373.18        96.44 o
   0   3   2       6375.49       6318.27       117.66 o
   1   3   2          9.22         10.05        12.15 o
   2   3   2       7918.22       8175.66       168.11 o
   3   3   2       7538.98       7133.01       141.01 o
   4   3   2       2445.45       2500.73        63.91 o
   5   3   2        396.95        392.20        37.88 o
   6   3   2       9790.31       9289.45       288.69 o
   7   3   2       6436.47       6439.61       250.03 o
   8   3   2          0.84         25.38        49.35 o
   9   3   2       1668.43       1510.18       191.86 o
  -9   4   2       1355.07       1210.71       118.91 o
  -8   4   2        999.28       1107.48        91.17 o
  -7   4   2         61.50         27.07        21.89 o
  -6   4   2       6548.18       6478.12       168.59 o
  -5   4   2      10314.58       9881.00       205.53 o
  -4   4   2        664.05        726.79        57.72 o
  -3   4   2       2460.66       2466.58       110.02 o
  -2   4   2       7465.18       7436.62       171.49 o
  -1   4   2       3586.00       3706.15       153.74 o
   0   4   2          2.14          8.41        14.11 o
   1   4   2      10205.68       9924.55       203.77 o
   2   4   2       6866.15       6919.43       166.14 o
   3   4   2        993.59       1013.33        60.31 o
   4   4   2        916.04        824.70        51.66 o
   5   4   2      11966.84      11753.78       272.87 o
   6   4   2       7012.74       6766.43       229.83 o
   7   4   2          0.66         -1.85        28.87 o
   8   4   2       1724.13       1615.07       189.05 o
   9   4   2       2020.39       1915.48       219.35 o
  -9   5   2       1181.66       1309.20       172.19 o
  -8   5   2          6.42         38.56        28.00 o
  -7   5   2       3475.78       3397.53       134.88 o
  -6   5   2       6371.40       6406.80       167.48 o
  -5   5   2        733.16        767.27        56.17 o
  -4   5   2        833.35        771.73        54.06 o
  -3   5   2       6529.37       6463.77       282.23 o
  -2   5   2       7318.34       7584.72       550.36 o
  -1   5   2        752.68        872.48        60.95 o
   0   5   2       2439.59       2204.33        74.62 o
   1   5   2       2091.81       1967.17        57.73 o
   2   5   2       1433.33       1454.50        78.22 o
   3   5   2       1348.31       1301.52        96.33 o
   4   5   2      10610.68      10180.05       332.55 o
   5   5   2       5369.14       4892.17       216.55 o
   6   5   2         82.48         27.22        33.44 o
   7   5   2       1738.35       1477.39       125.83 o
   8   5   2       2710.54       2310.68       236.25 o
   9   5   2        450.55        246.84        90.00 o
  -8   6   2       2416.37       2660.53       148.03 o
  -7   6   2       2783.98       2689.14       109.97 o
  -6   6   2        246.73        244.73        32.64 o
  -5   6   2       1871.15       1849.02        88.69 o
  -4   6   2       7680.15       7479.54       169.07 o
  -3   6   2       2675.38       2469.28       122.51 o
  -2   6   2        459.04        441.02        38.41 o
  -1   6   2       4296.87       4617.91       129.47 o
   0   6   2       2276.53       2299.01        82.88 o
   1   6   2        391.42        434.73        47.03 o
   2   6   2       3425.67       3372.88       131.57 o
   3   6   2      10765.98      10075.53       307.81 o
   4   6   2       2424.83       2350.96       147.43 o
   5   6   2          4.46         16.09        35.27 o
   6   6   2       3572.45       3094.96       186.42 o
   7   6   2       5331.86       4997.25       204.22 o
   8   6   2        313.32        330.82       105.87 o
  -7   7   2        193.98        253.71        47.96 o
  -6   7   2       1312.61       1350.69        92.22 o
  -5   7   2       6958.21       6884.26       177.15 o
  -4   7   2       2235.49       2263.06        94.66 o
  -3   7   2        664.73        559.68        63.56 o
  -2   7   2       1976.11       2060.02       113.31 o
  -1   7   2       2137.61       2178.10       103.37 o
   0   7   2        249.35        174.65        89.01 o
   1   7   2       2583.11       2650.43       189.08 o
   2   7   2       5187.89       5087.91       177.46 o
   3   7   2       1559.84       1429.84        91.09 o
   4   7   2        130.10        101.42        42.66 o
   5   7   2       3067.65       2715.07       177.57 o
   6   7   2       5162.39       4864.36       376.17 o
   7   7   2        216.86        197.69        60.73 o
  -7   8   2       1195.71       1424.69       190.72 o
  -6   8   2       3820.78       3785.74       161.08 o
  -5   8   2       1044.73       1054.75        71.67 o
  -4   8   2        324.99        362.40        49.66 o
  -3   8   2       1780.47       1837.27       210.45 o
  -2   8   2       2688.71       2639.54       164.56 o
  -1   8   2          7.01         24.76        32.94 o
   0   8   2       3067.99       2678.01       158.05 o
   1   8   2       2238.91       2131.12       115.40 o
   2   8   2        554.47        513.14        57.76 o
   3   8   2         89.54        102.38        44.03 o
   4   8   2       5128.79       5169.75       248.37 o
   5   8   2       4969.09       4610.78       284.80 o
   6   8   2         63.75         14.88        31.04 o
  -6   9   2        401.02        538.13       126.99 o
  -5   9   2        320.56        268.15        67.86 o
  -4   9   2       2914.51       2956.55       194.36 o
  -3   9   2       1992.34       1983.03       156.24 o
  -2   9   2          2.76        -11.52        41.68 o
  -1   9   2       1994.36       2235.23       159.67 o
   0   9   2       1738.16       1772.23       109.24 o
   1   9   2        340.86        387.04        54.19 o
   2   9   2        377.01        343.20        57.60 o
   3   9   2       4900.01       4790.49       241.42 o
   4   9   2       3064.19       3020.44       248.16 o
   5   9   2         24.06         97.67        46.41 o
  -4  10   2       1985.50       2039.73       229.45 o
  -3  10   2         76.89         13.25        33.97 o
  -2  10   2       1024.03        939.82       119.71 o
  -1  10   2        567.14        509.14        87.11 o
   0  10   2        232.23        223.26        56.88 o
   1  10   2        650.05        602.04        67.89 o
   2  10   2       2968.14       2768.91       285.89 o
   3  10   2       1548.66       1837.09       236.91 o
  -1  -9   3       3239.85       3600.87       295.55 o
   0  -9   3       3015.31       3397.42       170.29 o
   1  -9   3        117.45         59.51        44.61 o
   2  -9   3        250.61        179.86        58.99 o
   3  -9   3       1895.19       2055.00       135.18 o
   4  -9   3       1557.25       1779.62       202.95 o
  -3  -8   3        113.73        134.75        82.34 o
  -2  -8   3       3265.01       3443.35       207.41 o
  -1  -8   3       2428.14       2457.48       135.74 o
   0  -8   3        250.03        232.43        42.49 o
   1  -8   3       1018.71       1009.22        86.16 o
   2  -8   3       3962.55       4141.27       230.56 o
   3  -8   3       1233.92       1267.78       159.27 o
   4  -8   3         65.27         64.98        80.71 o
   5  -8   3        570.13        419.38        62.19 o
   6  -8   3        670.37        809.90       104.11 o
  -5  -7   3       1449.08       1319.62       191.19 o
  -4  -7   3        140.32        153.48        44.63 o
  -3  -7   3       3275.66       3215.60       306.08 o
  -2  -7   3       2050.46       2114.76       153.27 o
  -1  -7   3        166.66        141.37        35.89 o
   0  -7   3       2539.13       2596.05       167.63 o
   1  -7   3       6393.72       6707.71       214.13 o
   2  -7   3       1381.12       1210.56       148.02 o
   3  -7   3        126.59        127.22        31.03 o
   4  -7   3       1114.24       1003.84        83.54 o
   5  -7   3       1571.98       1583.77       109.86 o
   6  -7   3        163.05        192.73        41.98 o
   7  -7   3        706.27        721.12        82.39 o
  -6  -6   3       1165.10       1178.31       204.06 o
  -5  -6   3        240.05        262.91        72.10 o
  -4  -6   3       2011.74       2103.63       211.89 o
  -3  -6   3       3219.96       3172.64       182.11 o
  -2  -6   3        268.11        192.47        36.35 o
  -1  -6   3       4183.85       3962.31       154.92 o
   0  -6   3      11047.99      10703.31       266.96 o
   1  -6   3       1400.76       1329.41        71.56 o
   2  -6   3        374.52        367.12        45.71 o
   3  -6   3       1458.70       1378.84        72.09 o
   4  -6   3       3271.84       3126.63       139.95 o
   5  -6   3        205.87        260.83        50.30 o
   6  -6   3       1055.04       1042.16        88.54 o
   7  -6   3       1585.74       1752.17       118.31 o
   8  -6   3        508.72        595.57        72.89 o
  -7  -5   3        776.48        790.20        81.84 o
  -6  -5   3        138.11        154.51        46.58 o
  -5  -5   3       1414.79       1379.56       122.17 o
  -4  -5   3       2313.10       2020.07       142.05 o
  -3  -5   3         91.37        128.05        62.86 o
  -2  -5   3       7720.07       7187.31       202.02 o
  -1  -5   3       7579.89       7609.05       324.71 o
   0  -5   3        889.15        846.43        81.29 o
   1  -5   3        746.56        759.18        57.98 o
   2  -5   3       6365.14       6345.60       176.75 o
   3  -5   3       3385.49       3415.62       149.14 o
   4  -5   3          2.60        -12.02        24.90 o
   5  -5   3       1924.53       1943.39       108.67 o
   6  -5   3       1282.85       1177.05        89.20 o
   7  -5   3        679.94        628.00        69.19 o
   8  -5   3        229.36        225.37        47.28 o
  -7  -4   3        126.23        157.19        39.28 o
  -6  -4   3       1274.65       1039.99       105.99 o
  -5  -4   3       3161.45       3176.35       175.51 o
  -4  -4   3         48.94         67.42        31.43 o
  -3  -4   3       6792.26       6532.84       235.48 o
  -2  -4   3      10569.67      10331.04       375.78 o
  -1  -4   3       1147.51       1097.50        68.71 o
   0  -4   3       1671.87       1648.41        68.84 o
   1  -4   3      10370.19      10078.71       249.77 o
   2  -4   3       7828.65       7785.66       188.34 o
   3  -4   3         22.31         10.21        14.09 o
   4  -4   3       1054.99       1180.40        60.59 o
   5  -4   3       2564.02       2543.93       118.03 o
   6  -4   3       1055.08       1103.61        81.55 o
   7  -4   3        568.19        534.11        71.08 o
   8  -4   3       2745.78       2447.00       170.15 o
   9  -4   3       1712.90       1733.72       256.10 o
  -7  -3   3       1531.91       1708.53       133.40 o
  -6  -3   3       3132.60       3098.31       118.94 o
  -5  -3   3         39.50         22.72        24.94 o
  -4  -3   3       4914.99       5016.57       163.40 o
  -3  -3   3       5582.46       5751.49       133.95 o
  -2  -3   3       1607.22       1740.21        78.28 o
  -1  -3   3       3250.16       3453.11       135.79 o
   0  -3   3      20526.98      18999.54       278.20 o
   1  -3   3       5976.34       5770.78       145.45 o
   2  -3   3        635.26        635.77        37.59 o
   3  -3   3       2946.40       2750.66        85.87 o
   4  -3   3       2287.85       2309.35        96.97 o
   5  -3   3       1072.45       1034.15        54.51 o
   6  -3   3       1501.24       1408.00       100.22 o
   7  -3   3       5022.98       4838.24       249.46 o
   8  -3   3       1102.12       1045.62       143.57 o
   9  -3   3          1.16         11.62        33.83 o
  -8  -2   3       1658.91       1857.79       215.02 o
  -7  -2   3       1616.35       1762.81       105.90 o
  -6  -2   3         28.47         10.68        26.10 o
  -5  -2   3       3754.01       3799.82       107.60 o
  -4  -2   3       4333.82       4524.91       121.98 o
  -3  -2   3       1012.07        966.84        49.40 o
  -2  -2   3       7940.27       8117.23       149.91 o
  -1  -2   3      25693.49      25140.09       440.38 o
   0  -2   3       4727.99       4485.08        99.83 o
   1  -2   3        361.36        317.56        30.84 o
   2  -2   3       5376.74       5494.04       110.28 o
   3  -2   3       8866.04       8783.70       196.12 o
   4  -2   3        483.11        489.70        39.25 o
   5  -2   3       2536.44       2535.96       122.41 o
   6  -2   3       3208.34       3030.00        98.35 o
   7  -2   3       1611.73       1653.43        91.93 o
   8  -2   3          2.89          5.28        38.01 o
   9  -2   3       2648.60       2690.96       182.74 o
  10  -2   3       3338.36       3971.50       348.10 o
  -8  -1   3       1505.28       1718.44       201.82 o
  -7  -1   3        134.17        154.09        32.01 o
  -6  -1   3       1260.48       1285.18        69.14 o
  -5  -1   3       4631.21       4744.54       128.97 o
  -4  -1   3       1287.32       1328.24        46.79 o
  -3  -1   3       5582.94       5840.07       121.87 o
  -2  -1   3      23158.26      23232.86       298.51 o
  -1  -1   3       7540.08       7532.40       126.86 o
   0  -1   3       1655.02       1691.01        49.67 o
   1  -1   3       6277.92       6571.21       102.91 o
   2  -1   3      11914.41      11395.50       170.52 o
   3  -1   3        519.87        541.22        32.50 o
   4  -1   3       2604.88       2687.68        76.63 o
   5  -1   3       2625.89       2576.77        70.38 o
   6  -1   3       1687.17       1743.68        62.02 o
   7  -1   3        168.09        142.66        32.44 o
   8  -1   3       4531.17       4252.46       243.65 o
   9  -1   3       3329.80       3485.38       203.56 o
  10  -1   3        123.91        162.80        58.33 o
  -8   0   3         70.35         81.28        29.18 o
  -7   0   3       1226.00       1158.53       126.79 o
  -6   0   3       2661.64       2853.41       121.82 o
  -5   0   3        356.91        319.03        32.33 o
  -4   0   3       9200.67       9292.80       150.75 o
  -3   0   3      13376.57      13556.15       286.59 o
  -2   0   3       1949.74       2089.18        51.25 o
  -1   0   3        852.32        885.35        28.42 o
   0   0   3      32753.76      32306.42       375.40 o
   1   0   3      15684.08      16060.15       205.38 o
   2   0   3        202.32        228.07        19.25 o
   3   0   3       6608.00       6546.44       120.76 o
   4   0   3       3632.01       3723.01        92.05 o
   5   0   3       1374.90       1285.82        60.38 o
   6   0   3        209.49        193.60        28.71 o
   7   0   3       8115.30       7975.86       505.14 o
   8   0   3       3943.43       4000.46       204.18 o
   9   0   3         64.18         84.80        78.44 o
  10   0   3        941.90        827.56       244.13 o
  -9   1   3        122.55         89.49        65.73 o
  -8   1   3       1165.56       1094.35        87.01 o
  -7   1   3       2631.13       2641.72       166.18 o
  -6   1   3        117.49         97.49        28.67 o
  -5   1   3       3711.50       3678.74       117.08 o
  -4   1   3       9887.21       9995.38       226.25 o
  -3   1   3       3935.31       4011.55        82.29 o
  -2   1   3       2547.25       2715.20        60.32 o
  -1   1   3      22864.07      23073.96       277.49 o
   0   1   3      21356.96      21276.76       300.33 o
   1   1   3         86.16        114.28        13.63 o
   2   1   3       1350.13       1402.04        38.50 o
   3   1   3       4757.53       4647.96       109.65 o
   4   1   3       2874.39       2831.59       119.27 o
   5   1   3       2133.01       2075.59        69.00 o
   6   1   3       4492.10       4609.42       193.67 o
   7   1   3       2475.79       2600.95       117.69 o
   8   1   3         82.12         77.62        41.09 o
   9   1   3       1430.32       1669.81       139.86 o
  10   1   3       3499.07       4130.07       326.67 o
  -9   2   3       1125.52       1152.65       148.94 o
  -8   2   3       2149.60       2374.58       128.80 o
  -7   2   3          1.93         20.61        25.86 o
  -6   2   3       2411.14       2453.63       113.24 o
  -5   2   3       3489.56       3701.72       109.99 o
  -4   2   3       2005.71       2022.75       109.60 o
  -3   2   3       2476.82       2404.82        52.65 o
  -2   2   3      27252.76      27222.82       320.28 o
  -1   2   3      12897.57      13159.12       186.40 o
   0   2   3        627.39        626.11        22.24 o
   1   2   3       9368.33       9693.90       161.38 o
   2   2   3       6954.73       7101.76       104.84 o
   3   2   3       1330.46       1328.20        58.24 o
   4   2   3       2422.59       2770.93       113.59 o
   5   2   3       7455.12       7479.10       232.93 o
   6   2   3       2003.03       2092.23        98.17 o
   7   2   3         31.62         16.87        22.27 o
   8   2   3       3540.66       3764.65       276.48 o
   9   2   3       5759.42       5907.71       377.70 o
  10   2   3        542.84        312.76        95.91 o
  -9   3   3        754.09        828.69       100.37 o
  -8   3   3         13.24         20.00        26.29 o
  -7   3   3       1435.68       1508.48        96.79 o
  -6   3   3       2611.19       2546.89       138.28 o
  -5   3   3       1339.88       1319.77        66.68 o
  -4   3   3       3828.62       3706.56       107.70 o
  -3   3   3      22006.62      21214.39       258.91 o
  -2   3   3       5971.60       6039.05       139.24 o
  -1   3   3        100.11        107.20        19.92 o
   0   3   3       8410.01       8256.24       139.80 o
   1   3   3      18541.55      18625.50       254.85 o
   2   3   3       1013.41       1053.95        37.39 o
   3   3   3       4523.27       4604.00       109.62 o
   4   3   3       3470.16       3477.68        81.14 o
   5   3   3       1503.74       1666.74        79.00 o
   6   3   3          7.47          7.17        16.25 o
   7   3   3       3994.21       3986.13       189.32 o
   8   3   3       5825.39       5424.49       345.99 o
   9   3   3        462.28        604.76       131.81 o
  -9   4   3         55.76          1.44        42.76 o
  -8   4   3        507.42        414.98        57.49 o
  -7   4   3       1875.25       1759.60       128.63 o
  -6   4   3        641.67        644.09        80.30 o
  -5   4   3       2120.58       2060.52        88.11 o
  -4   4   3       8257.98       8217.55       179.27 o
  -3   4   3       5690.63       5587.40       195.78 o
  -2   4   3        347.26        380.93        36.49 o
  -1   4   3       9318.49       9278.49       202.34 o
   0   4   3      13353.34      12967.79       281.88 o
   1   4   3        320.40        368.66        30.37 o
   2   4   3       3505.60       3574.16       112.78 o
   3   4   3       2177.17       2212.03        90.45 o
   4   4   3       1828.56       1886.82        84.30 o
   5   4   3        266.15        253.46        40.74 o
   6   4   3       6394.96       5897.14       233.62 o
   7   4   3       3973.48       3960.22       197.86 o
   8   4   3        246.95        242.55        82.89 o
   9   4   3        568.59        582.59       125.58 o
  -8   5   3       1216.08       1125.52        84.69 o
  -7   5   3        175.72        158.96        39.73 o
  -6   5   3       2498.04       2385.90       105.93 o
  -5   5   3       5597.50       5409.01       210.68 o
  -4   5   3       1393.92       1359.79        72.43 o
  -3   5   3        162.91        173.92        33.11 o
  -2   5   3      15022.05      14819.66       293.14 o
  -1   5   3      15051.48      14793.92       314.20 o
   0   5   3         72.45         47.79        18.99 o
   1   5   3       4177.48       3992.56       112.74 o
   2   5   3       5653.90       5477.25       158.34 o
   3   5   3       1349.08       1289.60        74.15 o
   4   5   3        371.67        388.42        42.25 o
   5   5   3       6224.18       5834.17       357.01 o
   6   5   3       3588.82       3079.83       174.23 o
   7   5   3        168.70        202.07        75.57 o
  -8   6   3         18.99        -18.76        33.67 o
  -7   6   3        851.95        827.09        71.03 o
  -6   6   3       1911.42       1996.00        92.17 o
  -5   6   3       1754.21       1845.01        93.54 o
  -4   6   3        456.23        392.49        82.55 o
  -3   6   3       9289.40       9046.13       519.90 o
  -2   6   3       8319.16       8458.68       363.50 o
  -1   6   3          2.31         22.76        17.43 o
   0   6   3       2127.22       2130.42        95.58 o
   1   6   3       3727.88       3686.34       152.63 o
   2   6   3       2298.81       2168.29       103.20 o
   3   6   3       2006.34       1864.53        96.34 o
   4   6   3       3675.42       3506.38       261.97 o
   5   6   3       1045.72        981.10        99.35 o
   6   6   3         52.05         61.98        37.45 o
   7   6   3       1583.60       1526.01       134.19 o
   8   6   3       4168.08       4136.44       323.82 o
  -7   7   3        984.61        977.67        70.77 o
  -6   7   3        574.85        666.87        57.49 o
  -5   7   3        596.77        608.23        52.74 o
  -4   7   3       6908.64       6837.90       172.35 o
  -3   7   3       4620.92       4497.35       178.27 o
  -2   7   3         12.34         -8.70        26.93 o
  -1   7   3       3578.23       3364.14       142.87 o
   0   7   3       7306.53       6833.23       325.65 o
   1   7   3        983.52       1058.50        77.32 o
   2   7   3       1520.84       1488.73       109.01 o
   3   7   3       3413.93       3280.85       139.21 o
   4   7   3       1107.35        976.68       112.19 o
   5   7   3         32.30         -0.52        29.94 o
   6   7   3       2477.45       2429.69       364.93 o
   7   7   3       5216.53       4700.03       389.09 o
  -7   8   3        333.82        495.44       120.02 o
  -6   8   3        594.39        499.18        53.10 o
  -5   8   3       4577.69       4651.44       153.37 o
  -4   8   3       1977.36       2066.37       138.78 o
  -3   8   3          1.64        -40.47        40.47 o
  -2   8   3       2732.42       3077.82       147.01 o
  -1   8   3       7513.78       7394.48       280.51 o
   0   8   3        901.24        847.72       106.93 o
   1   8   3       1682.97       1577.98       113.26 o
   2   8   3       1935.12       1929.22       124.92 o
   3   8   3        731.43        735.64        91.45 o
   4   8   3         23.83          0.92        73.70 o
   5   8   3       2726.64       2390.03       174.63 o
   6   8   3       3104.45       3214.15       254.94 o
  -6   9   3       1188.19       1083.66       183.55 o
  -5   9   3       1092.09       1238.39        90.65 o
  -4   9   3          5.02         20.60        24.82 o
  -3   9   3       3015.47       3256.91       195.22 o
  -2   9   3       4869.68       5429.06       253.77 o
  -1   9   3        281.53        304.46        87.87 o
   0   9   3       1289.70       1285.43        92.89 o
   1   9   3       1305.99       1333.08       104.25 o
   2   9   3        957.54       1005.61        87.48 o
   3   9   3        142.68         54.96        40.27 o
   4   9   3       3271.94       3274.20       202.74 o
   5   9   3       1693.63       1583.42       144.24 o
  -3  10   3       3916.09       4204.97       356.13 o
  -2  10   3        184.66        172.02        54.40 o
  -1  10   3        685.38        825.23       105.55 o
   0  10   3       2556.86       2695.09       184.63 o
   1  10   3        965.66        938.46        84.71 o
   2  10   3        243.98        349.69       136.81 o
   3  10   3       2038.81       1904.99       155.76 o
   4  10   3       1085.53       1047.97       171.24 o
  -1  11   3       1602.24       1757.44       215.44 o
   0  11   3        908.32        948.99       116.37 o
   1  11   3        509.29        525.38        85.61 o
   2  11   3       1472.19       1368.58       185.60 o
   0  -9   4       1093.92       1172.72       120.62 o
   1  -9   4       1769.01       1782.17       148.86 o
  -2  -8   4         70.81         58.04        50.46 o
  -1  -8   4        984.48       1002.39       115.12 o
   0  -8   4       1684.03       1850.47       153.89 o
   1  -8   4        910.27        991.91        88.66 o
   2  -8   4        282.06        383.28        76.50 o
   3  -8   4       4040.43       4654.18       256.75 o
   4  -8   4       2399.93       2695.61       315.77 o
   5  -8   4          1.88         26.07        35.66 o
   6  -8   4        374.70        375.43        75.43 o
  -4  -7   4       2129.07       2386.63       255.29 o
  -3  -7   4         33.52         81.90        97.57 o
  -2  -7   4        488.55        626.80       146.93 o
  -1  -7   4       2099.51       2061.60       122.47 o
   0  -7   4       1422.70       1388.98        99.72 o
   1  -7   4       1022.60       1121.29        88.75 o
   2  -7   4       5548.76       5735.00       203.30 o
   3  -7   4       2096.59       2130.55       119.40 o
   4  -7   4          3.66        -13.73        29.04 o
   5  -7   4       1036.14       1119.12        93.20 o
   6  -7   4       2238.07       2259.80       189.11 o
   7  -7   4        377.45        380.80        60.27 o
  -5  -6   4       1334.91       1222.73       126.43 o
  -4  -6   4          3.93         12.39        43.31 o
  -3  -6   4        780.36        721.46        89.85 o
  -2  -6   4       1816.55       1827.60       305.99 o
  -1  -6   4       1061.66        939.32        78.84 o
   0  -6   4       1479.22       1375.52       144.01 o
   1  -6   4       7400.49       7453.90       188.66 o
   2  -6   4       2188.35       2389.16       116.61 o
   3  -6   4         18.75         49.80        22.52 o
   4  -6   4       3415.87       3540.83       152.88 o
   5  -6   4       4075.53       4295.64       175.61 o
   6  -6   4        305.99        297.74        51.40 o
   7  -6   4        312.71        339.86        74.87 o
   8  -6   4        848.80        764.33        96.57 o
  -6  -5   4       1200.98       1260.26       142.81 o
  -5  -5   4          0.88        -37.85        38.83 o
  -4  -5   4        401.82        378.58        65.95 o
  -3  -5   4       3973.87       3926.30       197.44 o
  -2  -5   4       1393.30       1427.76        89.05 o
  -1  -5   4       1867.70       1599.04        94.02 o
   0  -5   4       4955.90       4896.66       141.64 o
   1  -5   4       3216.64       3239.51       113.11 o
   2  -5   4         10.08         29.25        17.60 o
   3  -5   4       4813.00       4992.56       138.92 o
   4  -5   4       7321.02       7477.60       177.71 o
   5  -5   4        342.81        338.49        48.06 o
   6  -5   4        727.26        782.57        74.64 o
   7  -5   4        767.40        679.89        73.90 o
   8  -5   4        843.98        984.35       126.99 o
  -7  -4   4        731.83        688.40       116.94 o
  -6  -4   4         16.49          1.54        26.17 o
  -5  -4   4       1419.12       1317.34       117.05 o
  -4  -4   4       3142.54       3062.13       170.14 o
  -3  -4   4        490.09        475.11        67.61 o
  -2  -4   4       1618.30       1701.35        89.43 o
  -1  -4   4       4540.63       4561.70       150.88 o
   0  -4   4       2921.99       2929.48       100.64 o
   1  -4   4        229.39        255.85        37.11 o
   2  -4   4      14327.46      14308.88       243.22 o
   3  -4   4       7652.11       8021.93       191.29 o
   4  -4   4         68.30         72.81        18.84 o
   5  -4   4       1146.68       1194.30        82.21 o
   6  -4   4       3575.00       3681.30       151.64 o
   7  -4   4       1208.49       1165.86        88.13 o
   8  -4   4        119.77        104.43        41.68 o
   9  -4   4       1650.03       1735.52       150.61 o
  -7  -3   4         59.48         64.34        38.64 o
  -6  -3   4       2400.95       2648.10       118.13 o
  -5  -3   4       3993.57       4272.26       166.06 o
  -4  -3   4        224.77        188.81        35.78 o
  -3  -3   4       1293.96       1288.23        63.26 o
  -2  -3   4       3627.43       3586.71       122.85 o
  -1  -3   4       3466.90       3655.21       123.59 o
   0  -3   4        429.74        476.33        38.63 o
   1  -3   4      13472.24      13541.23       266.37 o
   2  -3   4      11868.65      11388.98       197.45 o
   3  -3   4        157.66        158.73        29.23 o
   4  -3   4       2488.93       2561.62        87.08 o
   5  -3   4       5129.36       5343.82       137.01 o
   6  -3   4       1852.34       1828.61        99.97 o
   7  -3   4        391.18        426.69        51.24 o
   8  -3   4        928.18        769.36        94.85 o
   9  -3   4        866.90        974.33       140.26 o
  -8  -2   4        259.42        276.93        91.44 o
  -7  -2   4       3144.58       3188.65       212.80 o
  -6  -2   4       3309.53       3435.09       149.50 o
  -5  -2   4         26.57         15.46        19.31 o
  -4  -2   4        409.76        442.12        38.67 o
  -3  -2   4       2692.90       2781.78       107.54 o
  -2  -2   4       4977.88       4914.47       116.98 o
  -1  -2   4       1567.81       1685.53        62.24 o
   0  -2   4      14982.62      14205.16       195.56 o
   1  -2   4       6809.35       6666.80       138.72 o
   2  -2   4        135.01        137.00        19.35 o
   3  -2   4       5160.72       5154.29       116.95 o
   4  -2   4      12033.63      11649.87       205.70 o
   5  -2   4       2045.27       2011.47        77.41 o
   6  -2   4       1106.66       1077.66        59.97 o
   7  -2   4       2061.44       2141.75       107.28 o
   8  -2   4        895.77        725.04        91.04 o
   9  -2   4         56.73        108.32        51.58 o
  10  -2   4       1081.66        860.33       173.35 o
  -8  -1   4       4053.94       4410.79       234.36 o
  -7  -1   4       1697.07       1607.40       186.41 o
  -6  -1   4          2.42         40.18        24.26 o
  -5  -1   4       1341.07       1326.76        68.49 o
  -4  -1   4       4106.25       4362.10       105.57 o
  -3  -1   4       1607.37       1642.14        61.36 o
  -2  -1   4       1503.00       1538.94        66.95 o
  -1  -1   4      14275.41      13901.47       209.98 o
   0  -1   4       8134.86       7830.47       122.60 o
   1  -1   4        185.99        215.27        14.35 o
   2  -1   4      13992.92      14127.36       216.37 o
   3  -1   4      23177.46      23331.31       329.60 o
   4  -1   4       1092.50       1080.12        51.93 o
   5  -1   4       1014.18        996.06        70.59 o
   6  -1   4       2640.10       2618.43        91.83 o
   7  -1   4       2281.46       2360.45       111.17 o
   8  -1   4          8.34          9.61        27.60 o
   9  -1   4       1902.51       1665.38       140.29 o
  10  -1   4       1674.42       1560.06       143.47 o
  -8   0   4       1469.14       1529.39       135.80 o
  -7   0   4         12.82         -7.21        29.36 o
  -6   0   4        751.45        803.22        66.70 o
  -5   0   4       4376.63       4527.61       129.41 o
  -4   0   4       2139.91       2284.02        70.52 o
  -3   0   4       1736.63       1833.52        63.11 o
  -2   0   4       4325.25       4579.01        85.27 o
  -1   0   4       6300.21       6371.56       110.32 o
   0   0   4         65.04         61.60        11.69 o
   1   0   4      12201.43      12222.66       150.89 o
   2   0   4      21697.29      20828.81       274.57 o
   3   0   4       2452.07       2542.23        65.72 o
   4   0   4       3185.61       3134.33        89.96 o
   5   0   4       3582.97       3477.20        99.45 o
   6   0   4       2428.16       2525.83        87.92 o
   7   0   4        111.30         93.91        28.14 o
   8   0   4       2235.28       1926.63       140.58 o
   9   0   4       1250.21       1263.64       123.30 o
  10   0   4        276.86        251.52        60.07 o
  -8   1   4         25.36        -23.30        33.54 o
  -7   1   4       2380.25       2543.52       127.13 o
  -6   1   4       4018.79       4126.75       152.48 o
  -5   1   4        263.34        238.47        43.41 o
  -4   1   4       1232.53       1131.47        63.29 o
  -3   1   4       3744.87       3711.30        84.24 o
  -2   1   4       4733.95       4775.43       200.65 o
  -1   1   4          5.93         23.56         8.23 o
   0   1   4      29932.69      29603.83       356.77 o
   1   1   4      23943.35      23882.97       303.96 o
   2   1   4        337.31        323.51        19.96 o
   3   1   4       2191.72       2196.44        62.16 o
   4   1   4      13773.58      13915.67       244.80 o
   5   1   4       5410.18       5380.38       160.79 o
   6   1   4        297.47        238.69        36.38 o
   7   1   4       3315.53       3515.60       211.28 o
   8   1   4       1711.58       1652.80       127.63 o
   9   1   4        180.58        181.60        51.40 o
  10   1   4        378.05        307.80        96.02 o
  -8   2   4       2750.97       2857.09       189.10 o
  -7   2   4       3480.93       3605.51       154.29 o
  -6   2   4        168.97        142.94        35.78 o
  -5   2   4        753.78        701.96        49.58 o
  -4   2   4       3126.50       3277.86        83.95 o
  -3   2   4       3826.45       3941.83        74.85 o
  -2   2   4        285.56        318.58        19.85 o
  -1   2   4      12357.15      12435.48       191.30 o
   0   2   4      15359.08      15422.90       249.81 o
   1   2   4       1934.18       2055.31        77.08 o
   2   2   4       5337.27       5434.87       120.37 o
   3   2   4      16298.16      15784.48       219.54 o
   4   2   4       4841.48       5188.50       139.98 o
   5   2   4       1314.34       1547.55        99.24 o
   6   2   4       1987.15       1933.18        95.23 o
   7   2   4       1123.58       1105.53        77.52 o
   8   2   4        257.33        177.99        68.71 o
   9   2   4       1638.43       1871.06       209.50 o
  10   2   4       2433.83       2372.94       248.63 o
  -8   3   4       2348.14       2533.84       138.91 o
  -7   3   4          9.31         68.85        27.29 o
  -6   3   4        605.74        537.30        87.67 o
  -5   3   4       1627.81       1634.93        77.97 o
  -4   3   4       2910.88       2913.27        98.36 o
  -3   3   4        673.37        666.01        36.29 o
  -2   3   4       9785.16       9741.71       144.30 o
  -1   3   4       6460.42       6415.66       182.78 o
   0   3   4        586.99        600.04        29.36 o
   1   3   4       7172.29       7355.61       135.33 o
   2   3   4      23298.81      23726.71       277.79 o
   3   3   4       5346.91       5175.92       167.96 o
   4   3   4       1386.11       1405.32        90.14 o
   5   3   4       4587.31       4711.46       116.17 o
   6   3   4       2291.64       2408.57       105.41 o
   7   3   4         35.48         35.43        55.68 o
   8   3   4       1885.79       1780.13       134.29 o
   9   3   4       2999.89       3003.40       270.25 o
  -8   4   4          5.80         48.63        29.03 o
  -7   4   4        977.92       1072.98        89.42 o
  -6   4   4       3810.78       3678.58       184.92 o
  -5   4   4        906.80        847.40        59.05 o
  -4   4   4        756.12        661.93        49.93 o
  -3   4   4       5153.15       4965.52       131.50 o
  -2   4   4       5070.09       5245.55       145.22 o
  -1   4   4        870.65        908.74        44.43 o
   0   4   4       8856.54       9130.80       164.62 o
   1   4   4      29918.35      30141.52       397.69 o
   2   4   4       2823.57       2837.08        85.66 o
   3   4   4       1166.59       1138.06        65.21 o
   4   4   4       4064.30       4328.30       157.57 o
   5   4   4       4582.42       4421.31       191.18 o
   6   4   4         11.97          7.69        31.43 o
   7   4   4       2853.08       2847.13       169.07 o
   8   4   4       1957.95       1816.92       157.58 o
   9   4   4        286.38        324.10        98.38 o
  -8   5   4        887.02        827.35        83.14 o
  -7   5   4       2143.34       1963.45       120.91 o
  -6   5   4        776.04        714.62        63.99 o
  -5   5   4        685.50        588.39        52.39 o
  -4   5   4       1458.97       1451.98        76.38 o
  -3   5   4       2515.43       2345.16       105.98 o
  -2   5   4         47.52         66.52        25.21 o
  -1   5   4       8268.41       8281.98       168.76 o
   0   5   4      10965.07      11431.44       207.65 o
   1   5   4       2717.82       2880.07       112.70 o
   2   5   4       1817.02       1884.06        88.06 o
   3   5   4       7266.37       7285.08       191.73 o
   4   5   4       4575.34       4619.88       149.58 o
   5   5   4        199.77        166.54        41.87 o
   6   5   4       3363.81       2950.35       245.50 o
   7   5   4       1057.31       1111.36       157.72 o
   8   5   4        282.57        243.57        80.04 o
  -8   6   4       2325.39       2583.99       282.60 o
  -7   6   4        128.59        232.11        48.90 o
  -6   6   4        544.16        537.40        54.63 o
  -5   6   4       1513.81       1546.36        87.65 o
  -4   6   4       1686.84       1531.09        84.19 o
  -3   6   4         16.76         52.64        34.28 o
  -2   6   4       7116.36       7458.48       206.02 o
  -1   6   4      11092.79      11381.18       222.04 o
   0   6   4        964.10        957.03        80.96 o
   1   6   4        982.48        988.68        59.31 o
   2   6   4      11485.36      11652.38       264.34 o
   3   6   4       6697.46       6526.47       270.01 o
   4   6   4        129.84        228.08        49.82 o
   5   6   4       2447.93       2194.05       146.83 o
   6   6   4       1883.93       1433.40       124.31 o
   7   6   4        169.48        256.48        78.60 o
   8   6   4        563.84        529.83       117.24 o
  -7   7   4        285.23        251.21        54.77 o
  -6   7   4       1295.17       1272.70        79.32 o
  -5   7   4       1247.69       1335.96        86.46 o
  -4   7   4        149.07        154.55        33.05 o
  -3   7   4       3391.79       3731.17       206.10 o
  -2   7   4       3273.24       3356.21       140.81 o
  -1   7   4        959.29        936.99        63.29 o
   0   7   4       1693.30       1644.24        82.82 o
   1   7   4      10805.53      10832.83       264.60 o
   2   7   4       4561.82       4400.33       159.91 o
   3   7   4        620.10        649.28        62.68 o
   4   7   4       2300.84       2479.91       156.50 o
   5   7   4       1176.61        942.35       103.11 o
   6   7   4        219.83        188.18        52.90 o
   7   7   4       1747.14       1604.70       143.82 o
   8   7   4       2443.31       2324.33       251.87 o
  -6   8   4        696.30        835.80        69.22 o
  -5   8   4        207.61        142.72        52.66 o
  -4   8   4       1960.49       1961.65        95.92 o
  -3   8   4       1634.74       1594.05       110.83 o
  -2   8   4        320.56        307.55        47.59 o
  -1   8   4       2338.38       2404.72       127.43 o
   0   8   4       9057.59       9521.30       396.36 o
   1   8   4       2926.67       2886.87       135.42 o
   2   8   4        205.60        214.23        42.33 o
   3   8   4       2578.95       2559.93       130.46 o
   4   8   4       2881.30       2723.31       173.75 o
   5   8   4         55.41         71.53        36.83 o
   6   8   4       1638.08       1510.22       139.44 o
   7   8   4       1763.59       1475.11       178.89 o
  -5   9   4       1005.91       1033.40        86.58 o
  -4   9   4       1075.68       1179.81        87.05 o
  -3   9   4        166.72         42.35        74.50 o
  -2   9   4       1636.40       2134.41       242.65 o
  -1   9   4       7194.56       7484.01       630.56 o
   0   9   4       1638.32       1796.69       139.48 o
   1   9   4        209.64        186.40        42.70 o
   2   9   4       2407.64       2348.56       174.90 o
   3   9   4       3330.11       3368.14       199.66 o
   4   9   4         32.84         36.04        37.48 o
   5   9   4       1622.79       1452.06       187.73 o
  -4  10   4          5.17         68.25        48.82 o
  -3  10   4       2080.59       2154.96       262.61 o
  -2  10   4       2389.97       2253.62       266.06 o
  -1  10   4        685.19        608.53       133.82 o
   0  10   4        246.12        222.12        58.69 o
   1  10   4       3396.31       3569.50       209.61 o
   2  10   4       2978.69       2910.85       151.38 o
   3  10   4          5.35         31.09        32.02 o
   4  10   4       1707.68       1622.87       164.21 o
   1  11   4       2630.01       2684.26       280.21 o
   2  11   4          1.95        -78.81        78.81 o
   0  -8   5        141.79        163.96        40.35 o
   1  -8   5        904.14        918.83        90.02 o
   2  -8   5       1112.09       1051.41       118.37 o
   3  -8   5          0.08         10.30        37.20 o
  -3  -7   5       2320.84       2112.27       238.32 o
  -2  -7   5         89.21         38.03        63.06 o
  -1  -7   5        128.12        186.23        90.56 o
   0  -7   5       1375.49       1687.09       115.17 o
   1  -7   5       1834.84       1805.60       116.46 o
   2  -7   5         22.70         17.05        28.78 o
   3  -7   5       2484.97       2411.97       169.88 o
   4  -7   5       1954.88       1822.26       151.28 o
   5  -7   5        221.01        166.19        53.72 o
   6  -7   5        616.15        738.54       105.97 o
  -5  -6   5       2766.86       2683.98       266.66 o
  -4  -6   5       2330.36       2456.29       177.10 o
  -3  -6   5        170.66        254.30        63.55 o
  -2  -6   5        304.77        263.12        60.98 o
  -1  -6   5       2166.54       1917.93       143.43 o
   0  -6   5       2073.94       2021.43       117.90 o
   1  -6   5        124.52        131.07        42.73 o
   2  -6   5       1384.38       1473.79        85.67 o
   3  -6   5       2008.26       2072.83       117.01 o
   4  -6   5        517.42        487.49        80.83 o
   5  -6   5       1798.67       1827.19       115.76 o
   6  -6   5       4108.14       4511.19       191.72 o
   7  -6   5        735.38        712.78       112.75 o
  -5  -5   5       1526.96       1665.65       412.48 o
  -4  -5   5         17.03        -10.37        35.92 o
  -3  -5   5       1082.60        842.99        94.40 o
  -2  -5   5       4404.29       4464.33       168.67 o
  -1  -5   5       1338.23       1397.02        92.63 o
   0  -5   5        152.03        153.36        30.90 o
   1  -5   5       2516.41       2737.23       110.05 o
   2  -5   5       2596.31       2840.95       128.65 o
   3  -5   5        228.72        252.77        33.87 o
   4  -5   5       3019.07       3022.08       112.75 o
   5  -5   5       6923.12       7300.00       228.67 o
   6  -5   5       1011.41       1059.70        88.13 o
   7  -5   5        140.46        158.08        44.07 o
   8  -5   5       1915.37       2136.33       131.94 o
  -6  -4   5       1558.08       1564.97       143.95 o
  -5  -4   5         39.46         28.70        39.07 o
  -4  -4   5       2202.83       2170.09       158.79 o
  -3  -4   5       5743.29       5552.97       233.78 o
  -2  -4   5       1085.46       1198.22        79.76 o
  -1  -4   5        272.67        253.27        38.51 o
   0  -4   5        738.53        764.93        54.74 o
   1  -4   5       3624.37       3584.23       118.63 o
   2  -4   5        444.93        395.66        37.74 o
   3  -4   5       4505.11       4631.48       129.41 o
   4  -4   5       5506.40       5633.58       148.95 o
   5  -4   5       1123.21       1092.04        65.28 o
   6  -4   5        523.82        417.80        64.67 o
   7  -4   5       2666.41       2534.86       133.73 o
   8  -4   5       2058.02       2066.78       124.05 o
   9  -4   5          1.06        -12.35        40.69 o
  -7  -3   5       1308.36       1123.96       170.74 o
  -6  -3   5          4.37         -2.54        32.70 o
  -5  -3   5       3860.28       3905.42       142.97 o
  -4  -3   5       5321.85       5531.18       186.51 o
  -3  -3   5        638.90        689.43        60.95 o
  -2  -3   5        291.29        312.80        33.83 o
  -1  -3   5       2631.91       2573.48       108.12 o
   0  -3   5       3801.28       3713.47       113.54 o
   1  -3   5          4.67         19.09        12.52 o
   2  -3   5       5246.50       5060.37       123.63 o
   3  -3   5       6036.38       6069.02       147.19 o
   4  -3   5       1451.03       1327.28        91.53 o
   5  -3   5        772.85        748.29        51.46 o
   6  -3   5       9156.93       9269.32       247.06 o
   7  -3   5       3290.04       3267.19       171.29 o
   8  -3   5         46.00         63.36        68.51 o
   9  -3   5        727.67        732.33       122.31 o
  -7  -2   5         18.86        -41.99        41.99 o
  -6  -2   5       5281.19       5832.66       209.18 o
  -5  -2   5       5714.75       5985.23       171.67 o
  -4  -2   5        163.60        154.00        29.31 o
  -3  -2   5        546.96        542.86        51.20 o
  -2  -2   5       4316.34       4289.36       115.71 o
  -1  -2   5       4729.17       4665.94       116.46 o
   0  -2   5          0.73         13.49        10.82 o
   1  -2   5       4141.27       4123.71        96.35 o
   2  -2   5       6125.67       6079.62       129.54 o
   3  -2   5       1556.56       1514.03        82.49 o
   4  -2   5       2071.90       2078.50        78.78 o
   5  -2   5      10374.47      10270.19       219.97 o
   6  -2   5       4071.98       4156.70       241.69 o
   7  -2   5         48.64         56.14        25.07 o
   8  -2   5       1517.08       1635.26       166.68 o
   9  -2   5       1497.17       1522.96       138.53 o
  -8  -1   5        152.26          0.21        66.52 o
  -7  -1   5       3661.76       3639.82       211.52 o
  -6  -1   5       3212.83       3307.80       320.38 o
  -5  -1   5        378.74        391.66        58.59 o
  -4  -1   5       1183.73       1181.55        65.11 o
  -3  -1   5       5252.11       5603.38       138.94 o
  -2  -1   5       3746.29       3832.59       116.91 o
  -1  -1   5        447.14        452.84        33.93 o
   0  -1   5       1939.47       1939.15        58.84 o
   1  -1   5       2632.48       2528.38        61.91 o
   2  -1   5       2628.58       2508.55        73.18 o
   3  -1   5       4636.15       4683.29       112.29 o
   4  -1   5      15087.57      14771.64       310.30 o
   5  -1   5       3443.47       3209.31       102.34 o
   6  -1   5        268.13        245.11        32.10 o
   7  -1   5       2983.45       2726.27       143.69 o
   8  -1   5       3207.69       3159.61       202.72 o
   9  -1   5        188.42        194.46        75.67 o
  10  -1   5        783.33        701.52       122.05 o
  -8   0   5       3264.15       3556.53       301.99 o
  -7   0   5       2581.45       3046.93       189.59 o
  -6   0   5         71.65        112.64        48.15 o
  -5   0   5       2506.55       2527.09       116.10 o
  -4   0   5       9663.03      10013.80       202.79 o
  -3   0   5       2093.06       2186.64        64.71 o
  -2   0   5        171.22        159.13        21.55 o
  -1   0   5       3277.80       3394.85        83.96 o
   0   0   5       7119.73       6990.56       152.17 o
   1   0   5        716.65        776.12        42.15 o
   2   0   5       5235.07       5252.68        90.09 o
   3   0   5      16788.33      16483.20       259.08 o
   4   0   5       4282.77       4222.80       111.16 o
   5   0   5         34.44         52.16        18.95 o
   6   0   5       6482.14       6619.19       158.22 o
   7   0   5       7351.58       7603.59       270.96 o
   8   0   5         44.87         19.32        30.58 o
   9   0   5        893.11       1007.63       238.04 o
  10   0   5        875.32        995.42       112.91 o
  -8   1   5       1617.05       1853.81       219.21 o
  -7   1   5        128.92        103.81        37.94 o
  -6   1   5       2994.31       3258.85       184.48 o
  -5   1   5       7985.20       8273.51       285.41 o
  -4   1   5       1594.13       1591.44        61.44 o
  -3   1   5        691.85        691.85        36.99 o
  -2   1   5       1425.76       1429.77        52.16 o
  -1   1   5       3949.93       3689.25       134.00 o
   0   1   5        971.12        882.84        31.56 o
   1   1   5       6661.24       6463.13       129.07 o
   2   1   5       7624.02       7784.44       142.25 o
   3   1   5       3368.72       3470.05        68.74 o
   4   1   5       1021.09       1089.17        53.61 o
   5   1   5      10170.76      10391.19       195.92 o
   6   1   5       6471.39       6598.92       155.25 o
   7   1   5         38.99         22.49        24.84 o
   8   1   5       1985.08       2004.20       278.99 o
   9   1   5       1307.39       1259.63       119.41 o
  10   1   5        366.27        442.75       109.32 o
  -8   2   5         11.78        -46.33        46.33 o
  -7   2   5       3720.65       3776.40       264.60 o
  -6   2   5       5594.02       5548.09       244.02 o
  -5   2   5        707.94        644.79        49.54 o
  -4   2   5        481.85        520.90        45.12 o
  -3   2   5       4467.13       4551.52       101.91 o
  -2   2   5       5478.19       5497.56        95.72 o
  -1   2   5          9.52         25.12         9.56 o
   0   2   5       5201.69       5345.00       131.88 o
   1   2   5       6979.96       7388.37       159.77 o
   2   2   5       3125.12       2969.84        91.56 o
   3   2   5        368.72        397.29        27.30 o
   4   2   5      19301.58      19651.82       342.52 o
   5   2   5      10893.98      10889.54       241.55 o
   6   2   5          9.20         11.78        23.14 o
   7   2   5       1589.57       1553.83       120.98 o
   8   2   5       3104.57       3310.26       145.43 o
   9   2   5        679.96        725.60       135.51 o
  10   2   5        343.64        363.17       107.35 o
  -8   3   5       2664.01       2983.76       289.92 o
  -7   3   5       4820.73       4798.70       241.55 o
  -6   3   5        449.69        426.01        52.92 o
  -5   3   5        743.94        712.79        53.92 o
  -4   3   5       5811.94       5781.52       149.67 o
  -3   3   5       4532.33       4614.52       105.28 o
  -2   3   5         20.02         25.67        11.22 o
  -1   3   5       2139.96       2106.47        73.38 o
   0   3   5       4856.95       4862.03       117.31 o
   1   3   5       2639.78       2691.80       114.08 o
   2   3   5       2621.19       2597.55       110.88 o
   3   3   5      14988.63      14854.71       381.46 o
   4   3   5       7074.23       7173.66       178.92 o
   5   3   5          9.49          6.40        17.25 o
   6   3   5       3122.73       3416.69       130.61 o
   7   3   5       4918.98       5118.56       235.26 o
   8   3   5        607.26        658.77        85.46 o
   9   3   5       1239.20       1165.14       171.13 o
  -8   4   5       1664.83       1549.50       216.64 o
  -7   4   5        398.07        451.98        78.96 o
  -6   4   5       1143.50       1004.55        82.52 o
  -5   4   5       5353.44       5380.97       202.84 o
  -4   4   5       2923.42       2931.09       107.61 o
  -3   4   5        380.67        313.49        34.60 o
  -2   4   5       2485.25       2594.04       109.63 o
  -1   4   5       1474.33       1398.36        84.85 o
   0   4   5       1558.07       1592.68        84.86 o
   1   4   5       3415.46       3483.93        93.36 o
   2   4   5      14036.44      14323.72       355.75 o
   3   4   5       5019.26       4958.93       155.38 o
   4   4   5         21.08         40.89        17.51 o
   5   4   5       5838.28       5869.97       263.72 o
   6   4   5       7695.05       7791.58       278.71 o
   7   4   5        552.78        656.50        83.39 o
   8   4   5       1183.59       1097.56       112.37 o
   9   4   5       1536.28       1884.40       219.46 o
  -7   5   5       1299.92       1348.61       104.42 o
  -6   5   5       6543.43       6774.85       224.32 o
  -5   5   5       1688.09       1623.58        87.92 o
  -4   5   5        140.88        137.02        27.67 o
  -3   5   5       1546.61       1463.51        76.04 o
  -2   5   5       5113.04       4829.85       283.00 o
  -1   5   5        542.82        549.40        38.94 o
   0   5   5       2704.78       2961.06        91.50 o
   1   5   5       8677.12       9185.83       181.86 o
   2   5   5       3538.25       3837.37       111.61 o
   3   5   5         26.58         57.76        39.92 o
   4   5   5       6055.19       6373.05       183.95 o
   5   5   5      11619.89      11507.46       345.33 o
   6   5   5        333.46        468.79       104.78 o
   7   5   5       1258.09       1465.94       183.24 o
   8   5   5       1345.85       1308.61       179.72 o
  -7   6   5       3572.45       3947.46       199.79 o
  -6   6   5       1090.70        969.08        74.24 o
  -5   6   5        290.97        328.26        44.06 o
  -4   6   5       2055.08       2078.93       100.37 o
  -3   6   5       2174.36       2177.01        99.27 o
  -2   6   5        113.33        102.71        31.84 o
  -1   6   5       3001.61       3007.81       128.86 o
   0   6   5       2996.57       3224.26       106.00 o
   1   6   5       1894.88       1962.10        82.96 o
   2   6   5        299.78        277.57        33.74 o
   3   6   5      10462.69      10909.67       262.13 o
   4   6   5       7180.51       7430.38       228.30 o
   5   6   5        209.92        179.11        48.47 o
   6   6   5       1760.76       1753.15       201.79 o
   7   6   5       2621.97       2881.61       266.69 o
   8   6   5        854.12       1011.72       165.92 o
  -7   7   5        478.67        617.47       120.87 o
  -6   7   5        199.84        251.45        44.25 o
  -5   7   5       2546.81       2473.30       130.43 o
  -4   7   5       3119.34       2865.45       177.40 o
  -3   7   5          1.61         22.94        22.72 o
  -2   7   5       1867.91       2012.31       148.73 o
  -1   7   5       2152.34       2392.10       122.21 o
   0   7   5       1109.11       1202.80        69.60 o
   1   7   5        201.92        188.71        31.97 o
   2   7   5       8037.34       8134.94       292.14 o
   3   7   5       7514.58       7697.39       222.80 o
   4   7   5        108.11        138.41        44.40 o
   5   7   5       1179.83        990.97       104.39 o
   6   7   5       3869.24       3619.90       308.89 o
   7   7   5       1129.15        981.94       164.69 o
   8   7   5        444.13        337.23       106.26 o
  -6   8   5       2638.85       2427.77       127.36 o
  -5   8   5       2064.94       1999.15       113.37 o
  -4   8   5         23.77         42.00        25.72 o
  -3   8   5        768.03        875.42       108.69 o
  -2   8   5       1425.11       1521.43       137.87 o
  -1   8   5        859.39        816.87        78.34 o
   0   8   5        930.54        914.59       102.24 o
   1   8   5       6018.56       6492.17       278.67 o
   2   8   5       2922.96       3031.52       139.89 o
   3   8   5         71.92         53.12        30.58 o
   4   8   5       1852.14       1840.69       141.48 o
   5   8   5       5129.33       5009.73       325.22 o
   6   8   5       1044.60       1155.85       138.87 o
   7   8   5        848.85        787.13       107.80 o
  -5   9   5         26.80         45.12        36.57 o
  -4   9   5       1192.37       1175.12        90.11 o
  -3   9   5        992.59       1102.70       126.37 o
  -2   9   5        275.67        286.20        75.08 o
  -1   9   5       1137.01       1175.64       182.08 o
   0   9   5       3650.48       3380.58       199.81 o
   1   9   5       1540.72       1549.99       135.14 o
   2   9   5         28.39         16.31        34.14 o
   3   9   5       2842.99       2895.34       182.06 o
   4   9   5       5610.06       5283.89       258.42 o
   5   9   5        636.58        432.90       134.42 o
   6   9   5        548.97        558.69       123.51 o
  -2  10   5        758.92        917.67       169.72 o
  -1  10   5       1567.11       1798.52       227.90 o
   0  10   5        821.74        891.52       163.88 o
   1  10   5          1.71         16.86        53.01 o
   2  10   5       2045.30       1779.40       153.22 o
   3  10   5       4766.43       4792.58       271.50 o
   4  10   5        424.89        423.46        99.15 o
   1  11   5       3290.15       3765.95       337.26 o
   2  -8   6        685.05        630.70       122.35 o
  -2  -7   6       2575.20       2660.86       270.11 o
  -1  -7   6        483.49        506.51        83.47 o
   0  -7   6        144.77         74.83        34.06 o
   1  -7   6       1589.33       1553.65       120.83 o
   2  -7   6       1737.32       1817.94       122.69 o
   3  -7   6         70.87         43.46        37.08 o
   4  -7   6        460.38        546.89        91.43 o
   5  -7   6       1047.47       1048.60       178.98 o
  -3  -6   6       2645.62       2854.24       253.88 o
  -2  -6   6        378.59        283.26        64.35 o
  -1  -6   6        307.23        348.85        55.95 o
   0  -6   6       4452.78       4794.84       194.78 o
   1  -6   6       2584.43       2680.50       142.95 o
   2  -6   6          2.26         -1.16        18.13 o
   3  -6   6        463.62        588.36        67.24 o
   4  -6   6       1376.08       1412.66       135.09 o
   5  -6   6        836.32       1035.27       116.80 o
   6  -6   6        236.54        161.90        87.92 o
  -4  -5   6       2000.53       2074.08       237.23 o
  -3  -5   6        685.05        633.68        89.71 o
  -2  -5   6       1334.12       1337.41       122.36 o
  -1  -5   6       4931.78       4993.23       188.01 o
   0  -5   6       1984.12       2068.63       117.81 o
   1  -5   6          0.08        -18.40        22.16 o
   2  -5   6        605.84        613.93        66.36 o
   3  -5   6       1641.49       1747.75       107.93 o
   4  -5   6        855.79        943.74        79.58 o
   5  -5   6        914.32        987.53       113.17 o
   6  -5   6       1982.20       2227.35       351.62 o
   7  -5   6        916.10       1016.06       121.45 o
   8  -5   6         12.80          3.64        26.92 o
  -5  -4   6       1825.39       2124.79       168.61 o
  -4  -4   6        459.93        508.11       120.55 o
  -3  -4   6       1969.95       2027.67       217.24 o
  -2  -4   6       8592.26       8926.60       246.13 o
  -1  -4   6       2074.71       2277.30       117.46 o
   0  -4   6         81.85        106.60        30.66 o
   1  -4   6       1757.41       1706.35        86.20 o
   2  -4   6       4005.22       4125.17       157.39 o
   3  -4   6        570.50        579.91        91.39 o
   4  -4   6        589.18        567.38        59.60 o
   5  -4   6       2995.28       2991.51       113.71 o
   6  -4   6       1762.75       1730.85       107.84 o
   7  -4   6          0.92        -33.44        33.44 o
   8  -4   6       2202.35       2167.83       130.55 o
  -6  -3   6       2087.01       2038.97       162.38 o
  -5  -3   6        399.24        459.60        68.29 o
  -4  -3   6       2980.62       3157.47       180.86 o
  -3  -3   6       6893.70       7160.32       210.82 o
  -2  -3   6       1613.84       1647.49        92.12 o
  -1  -3   6         76.76         73.75        25.09 o
   0  -3   6       3234.43       3349.66       204.19 o
   1  -3   6       5554.20       5259.76       146.67 o
   2  -3   6        328.67        256.08        38.99 o
   3  -3   6       1417.13       1396.99       103.01 o
   4  -3   6       1285.74       1407.87        70.76 o
   5  -3   6       1503.65       1459.22        83.25 o
   6  -3   6         16.72          6.28        26.18 o
   7  -3   6       4076.71       4096.96       140.16 o
   8  -3   6       2773.73       2761.06       141.72 o
   9  -3   6        124.44        121.11        51.72 o
  -6  -2   6        238.84        296.83        63.78 o
  -5  -2   6       2681.09       2718.39       140.34 o
  -4  -2   6       4813.17       5016.92       194.32 o
  -3  -2   6       1710.44       1948.77       125.83 o
  -2  -2   6        545.30        458.47        51.16 o
  -1  -2   6       7736.33       7621.61       169.11 o
   0  -2   6       5354.43       5394.65       130.05 o
   1  -2   6         51.77         51.93        23.95 o
   2  -2   6        966.14       1013.61        69.24 o
   3  -2   6       2718.79       2811.27       136.79 o
   4  -2   6       2259.25       2245.03       105.68 o
   5  -2   6        305.56        339.04        37.06 o
   6  -2   6       5538.42       5476.62       209.03 o
   7  -2   6       3357.47       3202.28       146.53 o
   8  -2   6        166.48        121.45        40.34 o
   9  -2   6        669.00        606.12       130.30 o
  -7  -1   6         48.98         72.04        66.96 o
  -6  -1   6       1923.99       1981.16       152.63 o
  -5  -1   6       4466.33       4505.06       175.53 o
  -4  -1   6       1298.21       1164.72        82.80 o
  -3  -1   6        613.96        525.38        53.50 o
  -2  -1   6      11409.21      11616.32       214.82 o
  -1  -1   6       8773.14       9149.39       197.25 o
   0  -1   6          5.28          9.09        12.43 o
   1  -1   6       1294.14       1325.83        55.27 o
   2  -1   6       3718.34       3578.15       126.78 o
   3  -1   6       2270.67       2250.04        81.80 o
   4  -1   6        424.55        403.47        40.35 o
   5  -1   6       4635.33       4726.81       117.75 o
   6  -1   6       3702.67       3546.98       118.52 o
   7  -1   6        179.49        145.51        28.81 o
   8  -1   6       1836.40       1818.16       211.34 o
   9  -1   6       3843.68       3876.33       428.81 o
  10  -1   6        653.05        787.68       148.08 o
  -7   0   6        909.78        868.80       107.52 o
  -6   0   6       1959.47       2157.84       272.94 o
  -5   0   6       1601.32       1616.36        98.89 o
  -4   0   6       1893.43       1977.27       103.88 o
  -3   0   6      11057.36      11339.09       259.31 o
  -2   0   6       3783.65       3840.58       152.48 o
  -1   0   6          8.18         31.19        14.02 o
   0   0   6       2664.27       2635.45        85.84 o
   1   0   6       4526.11       4592.60        98.30 o
   2   0   6       1901.00       1837.76        46.37 o
   3   0   6       2337.57       2207.45        59.80 o
   4   0   6       4544.58       4568.38       108.84 o
   5   0   6       1669.48       1754.03        76.74 o
   6   0   6        189.62        163.87        27.73 o
   7   0   6       3958.97       3904.79       128.12 o
   8   0   6       6291.61       6171.16       208.97 o
   9   0   6        704.25        754.34        94.34 o
  10   0   6        424.08        391.94        76.35 o
  -7   1   6       1887.55       1763.42       151.19 o
  -6   1   6        766.99        755.75       102.58 o
  -5   1   6       1677.73       1668.62       128.82 o
  -4   1   6      10336.62      10716.08       221.17 o
  -3   1   6       4689.25       4822.52       132.96 o
  -2   1   6         38.81         35.66        19.28 o
  -1   1   6       4860.36       5103.67       141.20 o
   0   1   6      11441.18      10986.65       217.68 o
   1   1   6        738.03        836.56        57.02 o
   2   1   6        785.44        721.62        42.60 o
   3   1   6       3224.17       3283.07        78.57 o
   4   1   6       4410.49       4315.39       116.82 o
   5   1   6         49.38         36.00        18.77 o
   6   1   6       4616.55       4470.37       173.50 o
   7   1   6       7370.38       7572.96       222.23 o
   8   1   6        681.86        642.93        67.40 o
   9   1   6        270.15        144.78       117.37 o
  10   1   6       1676.93       2007.87       226.28 o
  -7   2   6        562.99        460.07       109.89 o
  -6   2   6       1624.04       1609.48       136.02 o
  -5   2   6       6139.84       6003.58       512.91 o
  -4   2   6       2575.51       2728.13       124.94 o
  -3   2   6         65.76         53.03        21.25 o
  -2   2   6       6527.54       6699.23       146.92 o
  -1   2   6       9943.69       9664.46       164.84 o
   0   2   6        589.94        522.19        36.81 o
   1   2   6       2906.88       2971.06       120.24 o
   2   2   6       2053.05       2141.57        75.34 o
   3   2   6       1759.82       1744.33        71.55 o
   4   2   6         28.06         22.24        24.78 o
   5   2   6       7387.62       7405.39       197.25 o
   6   2   6       5538.36       5720.60       196.84 o
   7   2   6        659.98        595.64        61.77 o
   8   2   6       1147.80       1303.81        92.43 o
   9   2   6       4025.01       3871.30       301.96 o
  -7   3   6       1227.94       1072.75       120.26 o
  -6   3   6       2846.38       2642.20       173.47 o
  -5   3   6       1968.52       2001.27       115.36 o
  -4   3   6        195.42        250.14        42.00 o
  -3   3   6      10974.93      11089.12       221.22 o
  -2   3   6       8505.95       8744.83       204.22 o
  -1   3   6         40.24         51.07        15.84 o
   0   3   6       1582.47       1533.99        67.35 o
   1   3   6       3842.32       4080.47       152.82 o
   2   3   6       3400.02       3410.11       135.37 o
   3   3   6        356.45        394.60        36.76 o
   4   3   6       7038.41       7712.13       267.64 o
   5   3   6       4541.97       4399.61       256.53 o
   6   3   6        511.55        580.44        68.60 o
   7   3   6        935.55        915.43       101.05 o
   8   3   6       6113.31       6290.75       640.12 o
   9   3   6       2245.53       2290.90       237.44 o
  -7   4   6       2218.69       2249.44       173.79 o
  -6   4   6       1351.78       1454.94       238.43 o
  -5   4   6        297.25        234.03        54.15 o
  -4   4   6       7552.47       7499.77       186.81 o
  -3   4   6       8287.25       8332.70       190.09 o
  -2   4   6         98.14         76.28        17.64 o
  -1   4   6       1633.96       1679.44        88.68 o
   0   4   6       5803.30       6009.66       207.58 o
   1   4   6       2281.03       2300.00       110.03 o
   2   4   6        938.64        996.99        66.02 o
   3   4   6       3123.79       3418.09       126.04 o
   4   4   6       3131.67       3323.83       122.20 o
   5   4   6        534.24        489.98       159.06 o
   6   4   6       2555.34       2716.14       253.86 o
   7   4   6       7427.49       7872.03       298.32 o
   8   4   6       1547.65       1512.07       221.25 o
   9   4   6        203.92        259.37        82.05 o
  -7   5   6        841.90       1001.33       181.41 o
  -6   5   6        556.29        500.11        81.82 o
  -5   5   6       6639.30       6655.03       192.50 o
  -4   5   6       3116.25       3048.84       130.23 o
  -3   5   6         12.58         20.68        25.08 o
  -2   5   6       3360.50       3448.44       351.43 o
  -1   5   6       6170.56       6933.41       283.37 o
   0   5   6       1509.00       1428.80        85.53 o
   1   5   6       1705.99       1807.85        95.89 o
   2   5   6       4457.33       4426.16       122.12 o
   3   5   6       1354.73       1404.28        68.20 o
   4   5   6        163.39        181.88        89.37 o
   5   5   6       4125.66       4517.87       308.54 o
   6   5   6       8216.86       8553.19       452.32 o
   7   5   6       1450.01       1502.02       190.66 o
   8   5   6        226.98        277.32        90.95 o
  -6   6   6       3332.07       3182.17       167.87 o
  -5   6   6       2735.83       2680.62       122.47 o
  -4   6   6         38.26         17.20        20.27 o
  -3   6   6       3081.00       2936.52       119.13 o
  -2   6   6       8926.42       9204.27       327.54 o
  -1   6   6        798.74        813.97        69.58 o
   0   6   6        987.52       1101.65        96.70 o
   1   6   6       1228.57       1237.80        84.19 o
   2   6   6       2530.60       2569.69        99.40 o
   3   6   6         28.36         11.21        23.09 o
   4   6   6       3592.66       3823.41       148.75 o
   5   6   6       5582.48       5604.10       360.98 o
   6   6   6        865.94       1079.36       165.01 o
   7   6   6        241.79        305.90        94.08 o
   8   6   6       2282.32       2123.78       239.13 o
   9   6   6       2398.07       2722.17       275.03 o
  -6   7   6       1221.04       1076.94        83.49 o
  -5   7   6          1.52         10.52        27.19 o
  -4   7   6       3500.28       3729.02       169.86 o
  -3   7   6       5668.44       5675.66       178.78 o
  -2   7   6        510.28        483.71        77.98 o
  -1   7   6       1137.83       1142.39        86.16 o
   0   7   6       2511.47       2709.87       133.13 o
   1   7   6       1333.75       1519.34       100.26 o
   2   7   6        117.62        153.69        36.68 o
   3   7   6       4589.88       5082.49       178.28 o
   4   7   6       3066.35       3080.57       170.87 o
   5   7   6        641.61        716.74       160.91 o
   6   7   6        532.63        660.20       132.10 o
   7   7   6       5260.54       5389.33       390.16 o
   8   7   6       2193.64       1795.14       227.52 o
  -5   8   6       3641.24       3490.40       261.63 o
  -4   8   6       4122.26       3727.75       175.82 o
  -3   8   6        181.44        227.97        48.90 o
  -2   8   6        859.14        943.57       112.03 o
  -1   8   6       2627.88       2982.40       147.37 o
   0   8   6       1714.51       1709.57       124.04 o
   1   8   6        224.02        278.46        47.97 o
   2   8   6       2901.84       3048.94       184.76 o
   3   8   6       1866.68       1977.49       149.43 o
   4   8   6        273.22        312.12        66.22 o
   5   8   6        704.55        697.12        94.67 o
   6   8   6       4542.82       4750.98       678.85 o
  -4   9   6        170.75        175.21        42.42 o
  -3   9   6        612.51        569.72        74.32 o
  -2   9   6       3011.31       3011.39       210.90 o
  -1   9   6       1349.26       1380.34       138.67 o
   0   9   6        571.03        529.94        67.62 o
   1   9   6       1256.41       1207.34       121.90 o
   2   9   6        870.71       1025.70       113.75 o
   3   9   6        191.76        255.87        64.40 o
   4   9   6       1377.36       1524.26       210.16 o
   5   9   6       4456.86       4711.09       250.67 o
   6   9   6       1186.53        968.11       158.88 o
  -2  10   6        718.84       1075.56       185.77 o
  -1  10   6        319.43        231.35        91.79 o
   0  10   6       1659.37       1763.58       155.32 o
   1  10   6        790.96        837.77       110.07 o
   2  10   6         24.82        -17.38        36.70 o
   3  10   6       1786.40       1823.69       230.02 o
   0  -7   7       1172.43       1039.59       122.69 o
   1  -7   7          5.32        -29.76        29.76 o
   2  -7   7       2243.32       2572.20       184.75 o
   4  -7   7        150.62        123.97        69.69 o
  -1  -6   7       1065.89       1073.99       262.20 o
   0  -6   7         57.96         29.49        31.99 o
   1  -6   7       3701.73       3934.96       183.28 o
   2  -6   7       2628.85       2791.02       131.30 o
   3  -6   7        146.80        133.71        33.43 o
   4  -6   7        430.27        315.85        72.63 o
   5  -6   7       1251.94       1078.72       129.35 o
  -3  -5   7       1624.14       1853.95       228.71 o
  -2  -5   7       1716.20       1954.62       226.67 o
  -1  -5   7        222.02        173.57        40.14 o
   0  -5   7       5362.85       5893.80       214.94 o
   1  -5   7       3711.65       4078.56       151.85 o
   2  -5   7         71.02         46.32        23.89 o
   3  -5   7        516.69        528.50        64.56 o
   4  -5   7       3037.42       3330.63       158.76 o
   5  -5   7       1385.98       1126.66       125.00 o
   6  -5   7         81.94        125.87        52.39 o
   7  -5   7        620.89        965.36       161.45 o
  -4  -4   7       1327.50       1864.27       229.42 o
  -3  -4   7       1408.40       1813.48       218.96 o
  -2  -4   7        470.12        516.70       118.05 o
  -1  -4   7       4486.06       4280.72       206.47 o
   0  -4   7       2646.89       2675.19       133.14 o
   1  -4   7        176.57        131.45        29.93 o
   2  -4   7       2693.63       2785.80       136.51 o
   3  -4   7       4677.27       4858.31       183.33 o
   4  -4   7        674.54        692.63        69.74 o
   5  -4   7        240.18        204.22        43.64 o
   6  -4   7        841.42        835.30       106.79 o
   7  -4   7        809.80        809.97        80.50 o
   8  -4   7        129.74        114.92        65.57 o
  -5  -3   7       1626.10       1615.52       149.03 o
  -4  -3   7       1264.70       1338.72       130.90 o
  -3  -3   7        533.30        650.91       122.80 o
  -2  -3   7       4272.78       4460.08       306.82 o
  -1  -3   7       2985.67       3129.27       170.20 o
   0  -3   7         46.84         54.04        23.32 o
   1  -3   7       3988.16       4104.05       136.00 o
   2  -3   7       8547.43       8426.60       238.30 o
   3  -3   7       1102.46       1179.40        84.89 o
   4  -3   7        313.25        294.56        98.08 o
   5  -3   7       1356.35       1373.02        95.33 o
   6  -3   7       1856.27       1943.43       236.54 o
   7  -3   7         26.57         42.85        24.55 o
   8  -3   7        816.74        843.26       104.87 o
   9  -3   7       1575.71       1440.31       180.95 o
  -6  -2   7       2286.88       1925.55       221.46 o
  -5  -2   7        665.42        600.45        76.00 o
  -4  -2   7        352.36        234.59        57.37 o
  -3  -2   7       2225.84       2325.09       123.30 o
  -2  -2   7       3508.40       3685.51       414.47 o
  -1  -2   7         57.01         73.72        33.37 o
   0  -2   7       7197.54       6922.10       194.97 o
   1  -2   7       9444.46       8816.17       203.52 o
   2  -2   7        588.45        510.17        63.61 o
   3  -2   7        629.49        676.89        63.81 o
   4  -2   7       2171.57       1995.04       112.39 o
   5  -2   7       2347.23       2416.91       121.61 o
   6  -2   7          0.28         19.07        17.94 o
   7  -2   7       1796.02       1971.98        96.73 o
   8  -2   7       1243.81       1106.01       136.79 o
   9  -2   7        315.72        337.92        68.58 o
  -6  -1   7        433.67        369.93       169.28 o
  -5  -1   7        309.73        299.64        59.51 o
  -4  -1   7       1692.07       1563.18       102.68 o
  -3  -1   7       2229.61       2198.65       114.18 o
  -2  -1   7         15.44         -3.41        23.21 o
  -1  -1   7       9092.24       9272.24       225.63 o
   0  -1   7       7474.34       7752.61       190.69 o
   1  -1   7        774.08        726.13        50.53 o
   2  -1   7       1535.25       1665.48        92.35 o
   3  -1   7       7337.90       6919.92       199.41 o
   4  -1   7       2534.30       2716.00       122.34 o
   5  -1   7        158.73        134.27        27.25 o
   6  -1   7       1523.14       1524.80        90.29 o
   7  -1   7       1437.42       1469.09        82.74 o
   8  -1   7        577.60        606.64        72.11 o
   9  -1   7        529.64        433.31        77.41 o
  -6   0   7        123.54        241.43        59.31 o
  -5   0   7       1519.55       1360.32       125.11 o
  -4   0   7       2948.48       3044.93       173.73 o
  -3   0   7         52.84         22.80        28.45 o
  -2   0   7       6581.48       6594.33       188.90 o
  -1   0   7       8693.07       8625.28       217.50 o
   0   0   7        614.55        609.37        48.69 o
   1   0   7       1893.25       1806.42        75.84 o
   2   0   7       9523.97       9461.30       212.90 o
   3   0   7       4541.28       4679.69       112.26 o
   4   0   7        273.39        262.54        28.50 o
   5   0   7       1140.85       1146.88        58.41 o
   6   0   7       1803.15       1692.40        83.80 o
   7   0   7        342.35        350.70        41.70 o
   8   0   7        912.99        908.30        81.87 o
   9   0   7       2466.67       2629.22       179.34 o
  10   0   7        999.70       1172.07       191.83 o
  -6   1   7       1442.79       1409.96       133.03 o
  -5   1   7       1523.78       1518.39       130.02 o
  -4   1   7        267.73        329.12        39.99 o
  -3   1   7       4543.49       4545.89       137.83 o
  -2   1   7       3801.31       3824.12       113.93 o
  -1   1   7        888.20        806.80        58.27 o
   0   1   7       5742.44       5678.35       133.28 o
   1   1   7      15562.39      15046.88       241.25 o
   2   1   7       1998.00       1955.85        63.91 o
   3   1   7        766.94        749.96        38.87 o
   4   1   7       2869.83       2906.61       100.08 o
   5   1   7       2045.08       2104.96       103.18 o
   6   1   7        308.59        238.48        68.94 o
   7   1   7       2281.31       2478.05       161.18 o
   8   1   7       3578.04       3911.53       166.75 o
   9   1   7        661.16        821.69       165.74 o
  -6   2   7        967.04        884.59       122.33 o
  -5   2   7        169.51        106.45        41.31 o
  -4   2   7       2743.87       2729.94       132.87 o
  -3   2   7       3917.47       3940.52       155.03 o
  -2   2   7        349.46        373.92        38.43 o
  -1   2   7       5885.13       5709.28       150.98 o
   0   2   7      15040.39      15089.96       250.20 o
   1   2   7       3105.30       3228.49       176.38 o
   2   2   7        443.21        404.81        36.71 o
   3   2   7       3412.33       3537.05       129.10 o
   4   2   7       4903.87       4995.48       212.06 o
   5   2   7          7.59         10.48        22.44 o
   6   2   7       1656.88       1601.46        95.95 o
   7   2   7       1696.98       1669.74       102.36 o
   8   2   7       1025.57        990.41        84.94 o
   9   2   7         81.77         44.17        44.95 o
  -6   3   7        178.93        198.84        61.27 o
  -5   3   7        972.55        854.42       100.07 o
  -4   3   7       2721.34       2848.35       166.09 o
  -3   3   7        241.90        175.27        37.78 o
  -2   3   7       5805.07       5853.59       138.23 o
  -1   3   7      11751.49      11975.00       245.94 o
   0   3   7       1785.03       1630.86        83.29 o
   1   3   7       1154.68       1140.79        68.95 o
   2   3   7       6222.22       5969.26       197.83 o
   3   3   7       4699.64       4848.32       142.73 o
   4   3   7          6.04         20.51        26.36 o
   5   3   7       2714.63       2835.04       121.97 o
   6   3   7       1870.61       1791.96       147.85 o
   7   3   7        526.05        396.87        68.16 o
   8   3   7        364.89        416.82        71.98 o
   9   3   7       3795.34       4134.50       322.20 o
  -6   4   7       1153.26       1216.86       125.84 o
  -5   4   7       1508.88       1442.19       105.39 o
  -4   4   7          3.60         57.63        33.25 o
  -3   4   7       5896.24       5951.87       311.43 o
  -2   4   7       6636.10       6431.95       205.81 o
  -1   4   7       1413.24       1523.77        76.82 o
   0   4   7       1093.70       1110.37        80.04 o
   1   4   7      13071.39      13137.75       287.66 o
   2   4   7       5660.66       5881.23       175.93 o
   3   4   7        238.35        265.27        41.03 o
   4   4   7       2249.62       2158.38       106.19 o
   5   4   7       1800.00       1810.27       126.40 o
   6   4   7        729.52        610.68       118.58 o
   7   4   7        682.62        701.51        96.60 o
   8   4   7       4099.19       4488.09       397.56 o
   9   4   7       1673.33       1581.50       145.67 o
  -6   5   7       1443.44       1538.54       284.87 o
  -5   5   7          6.76         19.85        22.27 o
  -4   5   7       2125.15       2183.62       128.46 o
  -3   5   7       4553.80       4621.97       182.72 o
  -2   5   7       1200.59       1110.37        67.80 o
  -1   5   7       1804.04       1973.87       107.47 o
   0   5   7       9507.97      10046.33       257.35 o
   1   5   7       5312.67       5230.54       175.04 o
   2   5   7        205.05        175.71        34.12 o
   3   5   7       1479.66       1411.59        84.81 o
   4   5   7       2288.29       2124.85       140.03 o
   5   5   7        356.32        233.36        52.47 o
   6   5   7       1740.66       1836.92       208.58 o
   7   5   7       2510.94       2407.40       246.24 o
   8   5   7       1000.37        875.85       154.41 o
   9   5   7          3.06         25.20        45.02 o
  -5   6   7       1649.92       1693.22       122.56 o
  -4   6   7       1675.10       1515.62       125.30 o
  -3   6   7        630.97        571.79        59.22 o
  -2   6   7       2364.59       2433.22       167.10 o
  -1   6   7      12231.39      12439.33       307.04 o
   0   6   7       2958.32       3033.67       140.12 o
   1   6   7        252.98        274.22        45.80 o
   2   6   7       3843.70       4215.94       161.75 o
   3   6   7       3428.70       3586.15       185.46 o
   4   6   7        206.28        238.34       107.77 o
   5   6   7       1830.35       1556.57       193.37 o
   6   6   7       3207.91       3658.49       303.75 o
   7   6   7        716.14        818.90       154.38 o
   8   6   7          5.22        142.06        69.76 o
  -5   7   7       1449.93       1473.89       147.70 o
  -4   7   7        284.50        301.55        56.39 o
  -3   7   7       2284.22       2329.45       222.36 o
  -2   7   7       6638.21       7049.85       305.01 o
  -1   7   7       2207.99       1997.28       154.49 o
   0   7   7        110.27        128.71        38.35 o
   1   7   7       3051.94       3394.49       154.32 o
   2   7   7       4936.50       5214.99       191.76 o
   3   7   7         22.65         11.31        33.86 o
   4   7   7       1882.75       1891.01       143.73 o
   5   7   7        963.91        909.29       155.15 o
   6   7   7        571.35        548.73       126.57 o
   7   7   7        112.35        168.31        78.17 o
  -4   8   7       1524.13       1414.00        97.08 o
  -3   8   7       3656.71       3495.53       149.35 o
  -2   8   7       1313.47       1461.11       236.39 o
  -1   8   7        306.91        210.86        62.20 o
   0   8   7       4698.32       5036.97       200.16 o
   1   8   7       4046.42       4386.74       185.40 o
   2   8   7          2.30         49.67        37.80 o
   3   8   7       1516.93       1585.32       135.85 o
   4   8   7       1455.42       1236.35       180.18 o
   5   8   7        435.56        248.74        96.93 o
   6   8   7        381.26        433.95       124.39 o
  -4   9   7       1945.99       1577.58       193.80 o
  -3   9   7        580.01        453.26        61.88 o
  -2   9   7        199.16        255.39       180.88 o
  -1   9   7       5521.69       5886.13       296.12 o
   0   9   7       3822.06       4222.01       286.30 o
   1   9   7          2.17          1.73        44.07 o
   2   9   7       1249.88       1369.43       132.26 o
   3   9   7       1494.92       1580.43       142.49 o
   4   9   7        380.67        349.72       102.32 o
   5   9   7        551.22        660.90       146.28 o
  -1  10   7       2076.66       2250.84       268.17 o
   0  10   7          8.44         12.71        64.24 o
   1  10   7        903.04        880.07       111.43 o
   2  10   7       1591.80       1901.50       162.98 o
   3  10   7        293.82        278.55       102.92 o
   0  -6   8       1798.23       2192.24       250.96 o
   1  -6   8         73.35        164.76        70.54 o
   2  -6   8       1404.64       1396.05       110.69 o
   3  -6   8       2268.15       2263.73       139.89 o
   4  -6   8        674.32        715.14       148.81 o
  -1  -5   8       1368.32       1589.16       206.22 o
   0  -5   8         68.57        105.44        40.30 o
   1  -5   8       1949.81       2116.35       164.01 o
   2  -5   8       2303.74       2282.87       137.57 o
   3  -5   8        531.14        476.20        87.20 o
   4  -5   8        516.19        467.14        64.49 o
   5  -5   8       3524.56       3510.49       359.40 o
  -2  -4   8       2093.93       2935.57       284.15 o
  -1  -4   8          0.06        -28.13        28.31 o
   0  -4   8       1012.68       1055.14       111.90 o
   1  -4   8       2379.35       2464.63       167.19 o
   2  -4   8       1133.78        992.28        74.60 o
   3  -4   8        792.57        652.93        85.98 o
   4  -4   8       5116.95       5019.81       198.87 o
   5  -4   8       2218.78       2201.34       133.89 o
   6  -4   8         23.75        -54.98        69.48 o
   7  -4   8        452.75        522.63       130.14 o
  -4  -3   8       1930.33       2176.93       249.73 o
  -3  -3   8       1383.16       1532.14       142.66 o
  -2  -3   8          1.99         49.21        60.72 o
  -1  -3   8        836.81        940.60       101.38 o
   0  -3   8       2306.35       2565.24       162.31 o
   1  -3   8        836.79        872.90        78.45 o
   2  -3   8       2183.23       2084.03       108.02 o
   3  -3   8       6391.20       6161.26       211.99 o
   4  -3   8       1584.17       1667.12       109.28 o
   5  -3   8          6.03         18.17        29.48 o
   6  -3   8       2084.38       2048.65       106.21 o
   7  -3   8       2262.17       2344.20       136.50 o
   8  -3   8         99.35        144.59        60.93 o
  -5  -2   8       2856.04       2799.54       213.17 o
  -4  -2   8        909.05        880.81       106.33 o
  -3  -2   8         15.10          7.27        97.73 o
  -2  -2   8        827.13        847.41        99.31 o
  -1  -2   8       2258.28       2500.18       219.42 o
   0  -2   8        781.85        836.16        90.81 o
   1  -2   8       2279.40       2390.57       147.43 o
   2  -2   8       7207.38       6579.87       268.06 o
   3  -2   8       2294.39       2172.24       119.17 o
   4  -2   8        120.92         98.73        37.44 o
   5  -2   8       3514.11       3555.15       157.23 o
   6  -2   8       3665.66       3606.94       137.73 o
   7  -2   8        132.32        122.86        37.13 o
   8  -2   8        409.89        469.13        61.81 o
  -5  -1   8        763.85        648.43        92.91 o
  -4  -1   8         10.81          8.65        25.56 o
  -3  -1   8        609.81        585.25        64.36 o
  -2  -1   8       3468.59       3510.49       146.48 o
  -1  -1   8        351.90        439.34        67.27 o
   0  -1   8       2174.14       2076.84       205.59 o
   1  -1   8       4142.09       4069.51       187.93 o
   2  -1   8       2488.69       2472.57       159.80 o
   3  -1   8        161.44        163.28        37.58 o
   4  -1   8       6423.53       6459.88       208.36 o
   5  -1   8       5208.50       5228.63       186.25 o
   6  -1   8         15.43         -1.60        26.89 o
   7  -1   8        838.73        847.85        79.34 o
   8  -1   8        945.91       1068.21       116.96 o
   9  -1   8        484.01        334.66       119.21 o
  -5   0   8        102.52         20.87        71.68 o
  -4   0   8       1843.20       1960.26       117.36 o
  -3   0   8       1952.80       1948.99       111.05 o
  -2   0   8        110.52        106.21        41.20 o
  -1   0   8       1916.82       1721.55       102.02 o
   0   0   8       4261.42       4307.97       320.21 o
   1   0   8       2036.14       1932.09       204.44 o
   2   0   8        794.40        799.80        63.02 o
   3   0   8      12219.41      12240.31       249.99 o
   4   0   8       5125.32       4908.81       149.54 o
   5   0   8         34.90        -10.68        21.34 o
   6   0   8       1297.55       1201.36        88.76 o
   7   0   8       3072.96       3069.60       154.54 o
   8   0   8        638.87        654.75        70.94 o
   9   0   8        321.93        171.89        52.26 o
  -5   1   8       2231.32       2415.38       177.45 o
  -4   1   8       2718.76       2646.14       171.02 o
  -3   1   8          4.28        -13.84        20.86 o
  -2   1   8        799.95        750.21       104.88 o
  -1   1   8       2430.03       2383.15        92.43 o
   0   1   8       2445.14       2283.02        94.29 o
   1   1   8        991.51        825.09        49.85 o
   2   1   8       9207.49       9131.66       195.97 o
   3   1   8       6400.95       6204.63       192.05 o
   4   1   8          1.07          0.92        25.07 o
   5   1   8       2072.76       2156.01       184.61 o
   6   1   8       3412.45       3773.67       152.82 o
   7   1   8        691.60        821.59        76.04 o
   8   1   8        603.25        693.84        72.90 o
   9   1   8        795.75        651.94       172.93 o
  -6   2   8       2755.46       2767.96       266.59 o
  -5   2   8       1349.91       1305.44       126.25 o
  -4   2   8          3.27        -26.34        26.34 o
  -3   2   8        608.02        643.84        54.87 o
  -2   2   8       2417.01       2408.45       123.23 o
  -1   2   8       1408.54       1424.46        79.17 o
   0   2   8       2195.87       1971.08        81.38 o
   1   2   8      10079.73       9917.47       196.99 o
   2   2   8       3476.25       3368.68       124.51 o
   3   2   8         34.72         39.94        29.87 o
   4   2   8       5178.11       5068.01       217.36 o
   5   2   8       8400.07       8401.17       228.21 o
   6   2   8        434.08        455.62        54.95 o
   7   2   8        933.09        985.01        82.65 o
   8   2   8       1566.32       1728.16       117.45 o
   9   2   8        609.95        584.96        89.90 o
  -5   3   8         12.73        -43.34        43.34 o
  -4   3   8       1058.37       1101.63        91.78 o
  -3   3   8       2368.68       2251.35       123.83 o
  -2   3   8        614.40        609.79        51.91 o
  -1   3   8       1413.57       1322.45        64.20 o
   0   3   8       6114.75       5927.69       151.55 o
   1   3   8       4174.89       4436.49       150.25 o
   2   3   8          2.09        -13.35        25.83 o
   3   3   8       7213.37       6878.85       358.27 o
   4   3   8       8785.49       9093.04       300.64 o
   5   3   8        393.41        364.89        62.57 o
   6   3   8        823.81        878.26        74.61 o
   7   3   8       1376.83       1285.35       117.03 o
   8   3   8       1077.13        921.22       105.24 o
   9   3   8        102.46         80.62        59.62 o
  -5   4   8        732.70        752.96       100.62 o
  -4   4   8       2401.19       2236.30       132.68 o
  -3   4   8        289.00        304.35        52.66 o
  -2   4   8       1408.96       1372.13        78.74 o
  -1   4   8       2315.86       2323.46        88.82 o
   0   4   8       2443.11       2360.77       117.07 o
   1   4   8         74.29         75.65        28.71 o
   2   4   8       8222.46       8084.58       222.11 o
   3   4   8       8635.59       8462.42       424.48 o
   4   4   8        284.13        296.75        84.90 o
   5   4   8       1634.30       1646.63       122.10 o
   6   4   8       2649.89       3293.71       276.58 o
   7   4   8        978.01        951.67       159.55 o
   8   4   8        252.14        182.35        54.56 o
   9   4   8       1622.96       1721.42       154.31 o
  -5   5   8       1728.67       1745.80       125.23 o
  -4   5   8         16.63        -30.36        30.36 o
  -3   5   8        755.40        713.40        78.68 o
  -2   5   8       2431.71       2532.97       135.85 o
  -1   5   8       1816.23       1870.41       156.57 o
   0   5   8        220.57        224.35        42.77 o
   1   5   8      10818.03      10854.98       278.92 o
   2   5   8       6973.30       7490.46       251.36 o
   3   5   8        236.83        192.46        52.82 o
   4   5   8       1290.25       1306.79       116.15 o
   5   5   8       5968.51       5881.36       253.79 o
   6   5   8       1559.54       1594.09       199.75 o
   7   5   8        466.34        551.16       126.15 o
   8   5   8       1472.01       1615.91       213.89 o
  -5   6   8          9.05        -10.66        40.19 o
  -4   6   8        504.99        360.07        58.79 o
  -3   6   8       1113.73       1034.13        93.43 o
  -2   6   8       1137.82       1255.89       100.79 o
  -1   6   8        626.37        462.61        78.02 o
   0   6   8       4649.79       4999.34       189.93 o
   1   6   8       4320.89       4373.51       174.37 o
   2   6   8        223.22        224.20        43.26 o
   3   6   8       2791.33       2954.23       203.48 o
   4   6   8       5637.40       5756.40       257.32 o
   5   6   8       1089.07       1217.09       179.01 o
   6   6   8        852.56        901.05       158.25 o
   7   6   8       1069.51       1303.26       193.66 o
   8   6   8        612.10        562.77       131.60 o
  -5   7   8        470.97        321.53       107.74 o
  -4   7   8       1268.10       1274.07       110.98 o
  -3   7   8        572.85        581.50        74.64 o
  -2   7   8        765.00        799.40       114.82 o
  -1   7   8       4159.29       4483.34       242.72 o
   0   7   8       2266.08       2553.17       139.33 o
   1   7   8        106.86        180.56        42.50 o
   2   7   8       3313.24       3246.59       155.51 o
   3   7   8       8712.97       8708.96       430.01 o
   4   7   8       1040.49       1043.22       111.29 o
   5   7   8        556.89        711.48       145.44 o
   6   7   8       1827.91       1918.82       239.24 o
   7   7   8        975.54        785.68       151.31 o
  -3   8   8        489.04        418.31        71.45 o
  -2   8   8       1634.72       1662.14       157.24 o
  -1   8   8       1580.79       1797.06       169.67 o
   0   8   8         38.10         35.51        27.42 o
   1   8   8       3955.09       4133.38       184.92 o
   2   8   8       6297.05       6769.51       238.58 o
   3   8   8        584.49        612.05        94.03 o
   4   8   8        535.55        659.64       117.88 o
   5   8   8       1601.13       2029.55       246.84 o
   6   8   8       1297.11        996.47       180.77 o
  -2   9   8        734.53        786.60       115.34 o
  -1   9   8         45.84         22.45        44.61 o
   0   9   8       3355.10       3383.66       221.82 o
   1   9   8       3803.94       3650.06       181.22 o
   2   9   8        493.26        510.91       119.55 o
   3   9   8        712.36        659.69       108.72 o
   4   9   8       2913.92       3195.82       309.03 o
   0  10   8       2655.96       2837.48       302.10 o
   1  10   8        220.18        227.63        66.60 o
   2  10   8        459.80        598.47        93.32 o
   0  -5   9       1802.67       1693.77       217.77 o
   1  -5   9        245.23        395.02        99.26 o
   2  -5   9        134.22        146.82        49.11 o
   3  -5   9        719.88        777.87       103.23 o
   4  -5   9       1285.86       1365.34       180.03 o
   0  -4   9        101.90         79.83        39.71 o
   1  -4   9        290.22        337.32        68.48 o
   2  -4   9       1251.56       1178.80       101.60 o
   3  -4   9        925.29        903.33        89.85 o
   4  -4   9         50.78         44.91        27.71 o
   5  -4   9       2766.42       2686.00       154.11 o
  -2  -3   9       1938.47       1845.00       161.55 o
  -1  -3   9         45.25         73.46        61.10 o
   0  -3   9        175.37        172.64        52.32 o
   1  -3   9       1532.39       1494.36       168.63 o
   2  -3   9       1603.44       1585.23       111.90 o
   3  -3   9        232.14        415.42        62.66 o
   4  -3   9       2136.85       2028.56       127.87 o
   5  -3   9       1762.21       1870.23       124.17 o
   6  -3   9        173.99        165.16        38.08 o
   7  -3   9        940.85       1018.49       109.22 o
  -3  -2   9       1812.28       1897.62       160.77 o
  -2  -2   9         27.66         24.04        74.37 o
  -1  -2   9        668.92        646.72        89.97 o
   0  -2   9       2242.19       2097.20       151.00 o
   1  -2   9        864.42       1018.95       104.11 o
   2  -2   9        284.13        317.48        66.78 o
   3  -2   9       1739.71       1497.29       128.85 o
   4  -2   9       2030.44       2145.28       163.02 o
   5  -2   9        151.73        125.88        31.86 o
   6  -2   9       2611.18       2684.88       125.12 o
   7  -2   9       3956.01       4075.40       186.37 o
   8  -2   9        382.76        404.66        91.44 o
  -4  -1   9       1160.53       1366.47       183.13 o
  -3  -1   9          0.42         12.57        32.18 o
  -2  -1   9       1573.80       1530.14       132.29 o
  -1  -1   9       3811.52       4358.63       216.08 o
   0  -1   9        629.49        484.80        73.38 o
   1  -1   9        317.33        326.37        60.33 o
   2  -1   9       1954.60       1963.69        97.50 o
   3  -1   9       2078.25       1927.88       117.91 o
   4  -1   9         70.02         75.49        25.97 o
   5  -1   9       3139.82       3188.74       131.60 o
   6  -1   9       4965.98       5118.36       172.31 o
   7  -1   9        704.59        736.73        78.61 o
   8  -1   9        277.16        365.17       110.26 o
  -5   0   9       1438.02       1459.00       191.44 o
  -4   0   9          6.33        -10.99        36.50 o
  -3   0   9       2563.99       2687.53       138.37 o
  -2   0   9       3647.87       3646.84       196.56 o
  -1   0   9        334.61        294.00       129.81 o
   0   0   9        297.15        362.54        86.76 o
   1   0   9        721.06        691.66        77.02 o
   2   0   9       2509.75       2429.79       109.40 o
   3   0   9          0.34         23.37        27.58 o
   4   0   9       4204.02       4178.38       146.25 o
   5   0   9       3543.08       3613.04       138.19 o
   6   0   9        556.06        510.65        65.06 o
   7   0   9        623.68        572.97       227.57 o
   8   0   9       2737.06       2787.18       193.43 o
  -5   1   9         97.18        121.04        58.18 o
  -4   1   9       4012.13       3988.78       251.78 o
  -3   1   9       3688.69       3793.14       151.32 o
  -2   1   9        149.47         93.10        60.04 o
  -1   1   9        429.95        364.86        40.38 o
   0   1   9       2742.94       2671.56       163.87 o
   1   1   9       1760.35       1667.72        95.53 o
   2   1   9         64.04         78.68        25.53 o
   3   1   9       3801.88       3758.43       155.14 o
   4   1   9       4413.77       4287.48       170.20 o
   5   1   9        800.93        830.34        97.90 o
   6   1   9       1060.12       1132.43       145.45 o
   7   1   9       6443.97       6412.30       285.21 o
   8   1   9       1561.40       1498.35       139.08 o
   9   1   9         52.66        196.36        60.61 o
  -5   2   9       4048.78       3982.56       316.46 o
  -4   2   9       3082.09       3017.98       193.16 o
  -3   2   9         71.19         60.55        24.47 o
  -2   2   9        586.15        536.50        52.27 o
  -1   2   9       2416.58       2525.25       102.61 o
   0   2   9       2004.90       1934.16        86.71 o
   1   2   9        222.99        155.17        29.91 o
   2   2   9       2243.31       2195.58       126.06 o
   3   2   9       2469.02       2390.48       123.36 o
   4   2   9        586.35        495.87        74.05 o
   5   2   9       2171.01       2078.62       149.89 o
   6   2   9       5759.54       6064.82       264.78 o
   7   2   9       1785.08       1877.02       149.56 o
   8   2   9        165.26         74.92        57.64 o
   9   2   9       1193.19       1107.21       174.97 o
  -5   3   9       1969.99       2090.09       230.37 o
  -4   3   9         79.87         33.62        27.78 o
  -3   3   9       1423.37       1264.35        98.71 o
  -2   3   9       3798.06       3696.49       136.35 o
  -1   3   9        919.47        814.47        55.36 o
   0   3   9        472.41        436.31        43.65 o
   1   3   9       1471.46       1422.07        74.76 o
   2   3   9       2201.58       2309.80       144.98 o
   3   3   9        475.42        451.27        92.85 o
   4   3   9       3613.68       3539.87       202.84 o
   5   3   9       8113.96       8560.63       312.25 o
   6   3   9       1349.31       1054.05       111.25 o
   7   3   9        138.57         72.79        59.69 o
   8   3   9       2101.48       2218.95       243.53 o
   9   3   9       2071.37       2190.83       170.75 o
  -4   4   9       1990.55       1974.21       129.97 o
  -3   4   9       4935.85       4903.93       208.16 o
  -2   4   9        652.61        720.60        75.17 o
  -1   4   9        207.44        195.80        32.79 o
   0   4   9       1645.61       1545.88        84.61 o
   1   4   9       2386.94       2317.29       120.43 o
   2   4   9         65.73         74.11        31.94 o
   3   4   9       3055.35       2912.13       249.73 o
   4   4   9       5788.90       5578.62       360.81 o
   5   4   9       1605.76       1718.12       133.54 o
   6   4   9        179.80        179.26        80.78 o
   7   4   9       3678.41       3977.80       328.18 o
   8   4   9       2523.44       2314.09       258.81 o
  -4   5   9       3382.08       3532.26       301.62 o
  -3   5   9        376.45        343.97        57.81 o
  -2   5   9        539.73        532.61        67.37 o
  -1   5   9        929.01        735.71        81.72 o
   0   5   9       1551.91       1662.29       107.88 o
   1   5   9          0.03        -23.45        29.22 o
   2   5   9       3533.20       3720.81       158.30 o
   3   5   9       3092.56       2955.11       218.03 o
   4   5   9        953.02        971.77       108.14 o
   5   5   9        740.75        578.34       111.66 o
   6   5   9       5258.54       5993.24       408.57 o
   7   5   9       2708.50       2934.59       292.84 o
   8   5   9          6.03          0.25        46.71 o
  -4   6   9        222.71        192.24        75.33 o
  -3   6   9        338.64        308.05        87.28 o
  -2   6   9       2754.08       2950.42       188.25 o
  -1   6   9       1668.11       1599.57       114.18 o
   0   6   9        118.19        157.56        41.71 o
   1   6   9       1823.51       1922.62       120.28 o
   2   6   9       2691.63       2930.42       188.65 o
   3   6   9        921.29       1071.91       118.63 o
   4   6   9        610.24        685.57        93.83 o
   5   6   9       7191.44       7709.36       318.45 o
   6   6   9       2970.78       2374.70       262.68 o
   7   6   9         14.99         62.76        60.36 o
  -3   7   9       2246.11       2185.59       147.05 o
  -2   7   9       1101.95        994.62       128.89 o
  -1   7   9        145.05         94.70       112.70 o
   0   7   9       1181.31       1144.95        99.44 o
   1   7   9       1207.36       1326.99       103.56 o
   2   7   9        377.37        382.14        76.74 o
   3   7   9       1843.02       1834.73       153.65 o
   4   7   9       4980.42       5167.44       361.71 o
   5   7   9       1833.32       1980.10       243.07 o
   6   7   9         14.39        -74.23        74.23 o
  -2   8   9        269.62        295.90        59.70 o
  -1   8   9        919.15       1187.44       169.02 o
   0   8   9       1014.82       1235.70       133.19 o
   1   8   9        173.90         89.36        38.89 o
   2   8   9       1702.65       1667.95       152.05 o
   3   8   9       4560.21       5139.93       443.68 o
   4   8   9       1350.06       1220.99       131.46 o
   5   8   9         28.61         55.01        64.45 o
  -1   9   9       1284.68       1256.58       199.22 o
   0   9   9          5.36        -27.91        74.18 o
   1   9   9       1332.97       1592.83       138.17 o
   2   9   9       2096.53       2436.79       187.98 o
   3   9   9        822.20        697.25       110.04 o
   0  -3  10        237.51        263.94        67.16 o
   1  -3  10        330.93        320.40        66.93 o
   2  -3  10       2185.84       2184.38       167.65 o
   3  -3  10       1325.32       1358.14       163.93 o
   4  -3  10          0.46         12.17        57.70 o
   5  -3  10        598.31        587.76       121.15 o
   6  -3  10       1230.08       1419.09       182.60 o
  -1  -2  10        361.89        358.31       135.28 o
   0  -2  10        736.75        940.06       116.86 o
   1  -2  10       4023.24       4284.05       222.92 o
   2  -2  10       1394.89       1485.09       133.46 o
   3  -2  10         34.37         17.99        28.48 o
   4  -2  10        411.89        510.72        99.77 o
   5  -2  10       1025.49        999.12        80.67 o
   6  -2  10        511.07        505.78        59.05 o
  -3  -1  10       1848.43       1793.31       220.48 o
  -2  -1  10        290.74        499.52        85.05 o
  -1  -1  10       1954.24       1996.58       194.36 o
   0  -1  10       4244.99       3912.12       211.11 o
   1  -1  10       1134.25       1059.90       106.16 o
   2  -1  10         43.53         19.64        52.94 o
   3  -1  10        879.42        737.33        78.29 o
   4  -1  10       1496.08       1418.18        98.78 o
   5  -1  10        189.54        268.56        58.25 o
   6  -1  10        976.58       1047.53        82.54 o
   7  -1  10       1741.81       1645.35       125.31 o
  -3   0  10        179.69        189.32        63.09 o
  -2   0  10       2369.43       2160.36       161.67 o
  -1   0  10       6748.21       6942.66       230.16 o
   0   0  10       1042.50       1146.95        92.62 o
   1   0  10        122.35         84.86        33.25 o
   2   0  10       1606.55       1548.86       126.34 o
   3   0  10       2609.26       2459.83       162.67 o
   4   0  10        136.69         35.89        31.26 o
   5   0  10        670.05        628.97        71.97 o
   6   0  10       1981.30       2179.27       169.70 o
   7   0  10        963.31        959.15       117.97 o
   8   0  10         43.16         -3.10        45.02 o
  -4   1  10         80.83         51.99        48.96 o
  -3   1  10       2797.89       2891.43       189.91 o
  -2   1  10       3893.43       3824.60       210.10 o
  -1   1  10        991.87       1071.18        85.73 o
   0   1  10        264.95        163.28        51.93 o
   1   1  10       2974.34       3037.24       138.30 o
   2   1  10       2415.03       2432.02       156.77 o
   3   1  10          2.65        -30.49        30.89 o
   4   1  10       1119.35       1121.52        91.89 o
   5   1  10        835.36        819.98       102.46 o
   6   1  10        853.82        858.09       106.16 o
   7   1  10        224.16        119.12        91.35 o
   8   1  10       3195.07       3076.16       207.83 o
  -4   2  10       2169.85       1741.01       203.65 o
  -3   2  10       3712.41       3584.47       239.81 o
  -2   2  10        831.91        763.49        65.49 o
  -1   2  10        719.82        685.34        84.85 o
   0   2  10       5556.62       5480.04       192.45 o
   1   2  10       2874.51       2856.17       133.82 o
   2   2  10          3.07         22.37        56.63 o
   3   2  10        682.93        599.87        83.04 o
   4   2  10       2079.02       2042.94       154.96 o
   5   2  10        803.66        754.33        97.10 o
   6   2  10        451.83        394.47        75.08 o
   7   2  10       3080.65       3018.82       199.21 o
   8   2  10       1867.54       1894.32       162.74 o
  -4   3  10       2411.01       2292.44       237.65 o
  -3   3  10        700.60        584.97        72.40 o
  -2   3  10        843.79        832.56        69.05 o
  -1   3  10       6509.95       6201.60       185.94 o
   0   3  10       2837.66       2797.70       155.68 o
   1   3  10         51.66        165.71        45.45 o
   2   3  10        929.92        747.08        90.02 o
   3   3  10       1527.48       1473.19       178.84 o
   4   3  10        562.82        381.40       105.17 o
   5   3  10        788.65        613.09        93.27 o
   6   3  10       2585.53       2948.52       190.01 o
   7   3  10       1324.65       1262.46       187.43 o
   8   3  10         11.46         72.54        65.54 o
  -4   4  10        521.01        526.29        90.69 o
  -3   4  10       1867.75       1942.43       178.02 o
  -2   4  10       5638.73       5231.40       218.48 o
  -1   4  10       1646.59       1699.94        96.63 o
   0   4  10         41.32         23.58        19.93 o
   1   4  10       1864.17       1836.02        95.46 o
   2   4  10       2665.08       2981.50       256.52 o
   3   4  10        228.81        322.37        88.45 o
   4   4  10       1365.83       1475.09       189.68 o
   5   4  10       1979.48       1988.94       226.25 o
   6   4  10       1059.29        949.24       163.53 o
   7   4  10         10.04        184.65        83.59 o
  -4   5  10       1141.35       1219.17       194.22 o
  -3   5  10       5064.40       4760.76       213.41 o
  -2   5  10       1841.38       1366.82       164.62 o
  -1   5  10         71.70         72.97        31.87 o
   0   5  10       2480.23       2238.52       112.57 o
   1   5  10       3738.35       3650.23       167.51 o
   2   5  10         74.58         92.59        48.13 o
   3   5  10        569.08        546.98        88.80 o
   4   5  10       1360.00       1400.72       135.14 o
   5   5  10       1197.48       1291.98       131.65 o
   6   5  10         51.05         95.95        64.48 o
   7   5  10       2573.01       2836.10       293.51 o
  -3   6  10        935.02        864.24        94.85 o
  -2   6  10        147.50        101.54        51.54 o
  -1   6  10       3806.41       3215.85       170.73 o
   0   6  10       2977.89       2990.11       159.20 o
   1   6  10         14.43          5.33        28.67 o
   2   6  10       1329.76       1294.09       130.75 o
   3   6  10       1010.25       1131.86       254.23 o
   4   6  10        564.71        653.09        97.72 o
   5   6  10        232.98        346.45        75.95 o
   6   6  10       3513.98       3823.67       344.13 o
  -2   7  10       4326.12       4788.03       278.94 o
  -1   7  10       2919.94       2869.58       204.04 o
   0   7  10          2.80        -29.65        42.00 o
   1   7  10        554.20        522.40        72.52 o
   2   7  10       1744.62       1540.70       149.90 o
   3   7  10        718.50        670.42       105.17 o
   4   7  10        488.72        516.32        90.31 o
   5   7  10       2126.99       2313.99       270.39 o
  -1   8  10          1.16        -68.71        68.71 o
   0   8  10        978.72        968.14       125.96 o
   1   8  10       1720.32       1875.53       248.76 o
   2   8  10        281.17        252.27        65.12 o
   3   8  10        667.50        769.09       111.29 o
   4   8  10       1480.91       1646.46       296.45 o
   0   9  10       2278.09       1777.96       233.54 o
   2   9  10        727.35        741.12       151.67 o
   0  -2  11        897.63        790.92       155.64 o
   1  -2  11        251.81        161.84        63.28 o
   3  -2  11       2272.35       1968.84       222.98 o
   4  -2  11         27.80          7.92        44.98 o
  -1  -1  11       1068.81        975.46       164.94 o
   0  -1  11        503.89        384.58        71.59 o
   1  -1  11       4202.73       4539.84       191.78 o
   2  -1  11       2249.88       2490.33       174.44 o
   3  -1  11         31.38         57.51        83.81 o
   4  -1  11        759.11        664.15        78.99 o
   5  -1  11       2266.22       2364.08       148.56 o
   6  -1  11        482.33        586.64       123.65 o
  -1   0  11        707.84        778.11       102.41 o
   0   0  11       3454.40       3372.57       234.72 o
   1   0  11       1884.90       1934.35       119.93 o
   2   0  11         10.98         31.68        38.19 o
   3   0  11       2813.69       2671.45       176.41 o
   4   0  11       3024.60       2987.91       159.85 o
   5   0  11        238.97        310.71        55.15 o
   6   0  11        267.57        241.73        64.44 o
  -2   1  11        552.36        583.71        87.10 o
  -1   1  11       2885.09       2896.32       290.80 o
   0   1  11       2104.99       1993.91       122.62 o
   1   1  11          0.09        -11.89        28.40 o
   2   1  11       3157.72       3079.84       211.36 o
   3   1  11       5152.82       4759.61       236.60 o
   4   1  11        341.73        298.49        55.92 o
   5   1  11        296.11        294.32       128.63 o
   6   1  11        925.69        933.51       300.06 o
   7   1  11        883.29        484.25       137.52 o
  -2   2  11       1463.77       1420.93       113.42 o
  -1   2  11       1745.17       1775.44       145.96 o
   0   2  11         36.46         17.60        29.34 o
   1   2  11       5351.00       5394.43       199.79 o
   2   2  11       3918.60       3719.09       205.17 o
   3   2  11        171.41        140.71        50.57 o
   4   2  11        623.49        845.69       143.46 o
   5   2  11       1792.46       1859.98       182.11 o
   6   2  11        856.27        984.85       116.89 o
   7   2  11        104.96        -23.62        58.74 o
  -3   3  11       1223.65       1189.31       128.16 o
  -2   3  11       1176.42       1084.42       128.66 o
  -1   3  11        159.88         46.84        34.54 o
   0   3  11       4881.40       4925.80       173.88 o
   1   3  11       4180.20       4289.03       176.80 o
   2   3  11        279.51        164.60        49.03 o
   3   3  11       1108.41       1201.11       174.54 o
   4   3  11       3659.85       3641.18       304.85 o
   5   3  11        955.17        862.37       157.16 o
   6   3  11        185.86        215.11        76.18 o
  -3   4  11       1056.32        915.81       114.43 o
  -2   4  11        215.54        151.50        43.53 o
  -1   4  11       3352.04       3185.85       139.28 o
   0   4  11       3169.36       3013.07       202.18 o
   1   4  11        155.32        109.58        50.13 o
   2   4  11       1482.02       1365.51       169.85 o
   3   4  11       4422.73       4598.26       342.33 o
   4   4  11       1015.17        886.24       161.10 o
   5   4  11        328.22        185.24        85.67 o
   6   4  11        849.06       1025.76       171.27 o
  -2   5  11       2274.19       2345.23       149.29 o
  -1   5  11       1805.69       1714.95       128.05 o
   0   5  11        162.98         67.37        49.22 o
   1   5  11       3484.98       3155.04       185.38 o
   2   5  11       5839.82       6140.65       333.14 o
   3   5  11        570.18        473.53        88.40 o
   4   5  11        344.89        318.33        72.99 o
   5   5  11       1349.08       1444.92       143.73 o
  -1   6  11         14.82         87.16        44.01 o
   0   6  11       2536.68       2082.85       191.67 o
   1   6  11       5056.29       4988.27       269.21 o
   2   6  11        804.10        818.96       241.63 o
   3   6  11        307.98        327.09        74.38 o
   4   6  11       1496.89       1282.44       140.34 o
   5   6  11       1305.94       1431.93       146.68 o
  -1   7  11       3104.78       2923.43       300.45 o
   0   7  11       3502.19       3348.54       486.25 o
   1   7  11        388.66        421.88       122.17 o
   2   7  11        576.05        508.14        88.66 o
   3   7  11       2871.45       2743.67       206.74 o
   4   7  11       1231.28       1213.81       138.09 o
   0   8  11        456.44        499.10       129.53 o
   2   8  11       3777.17       3772.74       337.33 o
   0   0  12         25.07         75.25        38.63 o
   1   0  12        669.16        538.70       117.91 o
   2   0  12       1746.99       1724.92       210.09 o
   0   1  12        838.85        863.42       103.34 o
   1   1  12       1337.96       1492.90       211.64 o
   2   1  12        202.17        203.27        95.79 o
   3   1  12       1918.46       1888.69       158.54 o
   4   1  12       3845.99       4060.09       232.92 o
   0   2  12       1496.80       1554.94       142.19 o
   1   2  12        161.21        138.90       153.97 o
   2   2  12       1564.93       1404.98       135.17 o
   3   2  12       3521.33       3527.44       349.12 o
   4   2  12       1111.56       1151.34       179.44 o
  -1   3  12       1216.66       1265.43       129.15 o
   0   3  12          4.71          1.85        41.25 o
   1   3  12       1402.55       1603.74       152.51 o
   2   3  12       2130.76       2155.44       169.82 o
   3   3  12        942.15        992.04       169.65 o
   4   3  12        351.35        260.92        96.37 o
  -1   4  12          1.58         13.41        54.45 o
   0   4  12       1051.46       1132.94       171.02 o
   1   4  12       2030.04       2143.87       177.01 o
   2   4  12        750.14        784.60       110.96 o
   3   4  12        722.86        653.83       137.38 o
   4   4  12       4810.34       5260.61       395.83 o
   1   5  12        557.64        346.17       108.23 o
   2   5  12        926.03        870.91       143.52 o
   3   5  12       3870.26       3910.97       288.83 o
   4   5  12       1835.00       1980.95       177.68 o
   5   5  12         18.00        -63.14        63.14 o
   0   6  12        176.52        185.74        78.03 o
   2   6  12       3590.05       3733.96       332.51 o
   3   6  12       1261.51       1286.82       197.49 o
                                                
